# Supplementary material for: Di-μ-chlorido-bis­{aqua­chlorido[2,2′-thio­bis(pyridine N-oxide)-κO]copper(II)}
Source: Acta Crystallogr Sect E Struct Rep Online. 2009 Mar 28;65(Pt 4):m460. doi: 10.1107/S1600536809011076 (PMC2968806; doi:10.1107/S1600536809011076)
Supplement: Supplementary file 1 [file e-65-0m460-sup1.cif]

##############################################################################
###                                                                        ###
###        Electronic paper (Acta Crystallographica Section E)             ###
###                                                                        ###
##############################################################################
#                                                                            #
# This CIF contains the data in a paper accepted for publication in Acta     #
# Crystallographica Section E. It conforms to the requirements of Notes      #
# for Authors for Section E, and has been peer reviewed under the auspices   #
# of the IUCr Commission on Journals.                                        #
#                                                                            #
# Full details of the Crystallographic Information File format               #
# are given in the paper "The Crystallographic Information File (CIF):       #
# a New Standard Archive File for Crystallography" by S. R. Hall, F. H.      #
# Allen and I. D. Brown [Acta Cryst. (1991), A47, 655-685].                  #
#                                                                            #
# The current version of the core CIF dictionary is obtainable from          #
# ftp://ftp.iucr.org/pub/cif_core.dic. The current version number is 2.4.    #
#                                                                            #
# Software is freely available for graphical display of the structure(s) in  #
# this CIF.  For information consult the CIF home page http://www.iucr.org/  #
# cif/home.html                                                              #
#                                                                            #
# This file may be used for bona fide research purposes within the           #
# scientific community so long as proper attribution is given to the journal # 
# article from which it was obtained.                                        #
#                                                                            #
##############################################################################
                                             
data_I
_audit_creation_method     'SHELXL-97 and IUCr-template'
_chemical_name_systematic
;
Di-\m-chlorido-bis{aquachlorido[2,2'-thiobis(pyridine
<i>N</i>-oxide)-\k<i>O</i>]copper(II)}
;
_chemical_name_common     ?
_chemical_formula_moiety     'C20 H20 Cl4 Cu2 N4 O6 S2'
_chemical_formula_sum     'C20 H20 Cl4 Cu2 N4 O6 S2'
_chemical_formula_iupac     '[Cu2 Cl4 (C10 H8 N2 O2 S)2 (H2 O)2]'
_chemical_formula_weight     745.40
_chemical_melting_point     ?
_symmetry_cell_setting     'Monoclinic'
_symmetry_space_group_name_H-M     'P 21/c'
_symmetry_space_group_name_Hall     '-P 2ybc'
loop_
    _symmetry_equiv_pos_as_xyz
    'x, y, z'
    '-x, y+1/2, -z+1/2'
    '-x, -y, -z'
    'x, -y-1/2, z-1/2'
_cell_length_a     6.7552(18)
_cell_length_b     11.430(3)
_cell_length_c     17.375(3)
_cell_angle_alpha     90.00
_cell_angle_beta     95.516(17)
_cell_angle_gamma     90.00
_cell_volume     1335.4(6)
_cell_formula_units_Z     2
_cell_measurement_reflns_used     25
_cell_measurement_theta_min     5.12
_cell_measurement_theta_max     17.99
_cell_measurement_temperature     294(2)
_exptl_crystal_description     prism
_exptl_crystal_colour     dark-yellow
_exptl_crystal_size_max     0.27
_exptl_crystal_size_mid     0.21
_exptl_crystal_size_min     0.19
_exptl_crystal_density_diffrn     1.854
_exptl_crystal_density_meas     ?
_exptl_crystal_density_method     'not measured'
_exptl_crystal_F_000     748
_exptl_absorpt_coefficient_mu     2.194
_exptl_absorpt_correction_type     psi-scan
_exptl_absorpt_process_details     '(ABSPsiScan in PLATON; Spek, 2009)'
_exptl_absorpt_correction_T_min     0.5291
_exptl_absorpt_correction_T_max     0.6625
_exptl_special_details
;
;
_diffrn_ambient_temperature     294(2)
_diffrn_radiation_type     MoK\a
_diffrn_radiation_wavelength     0.71073
_diffrn_radiation_source     'fine-focus sealed tube'
_diffrn_radiation_monochromator     graphite
_diffrn_measurement_device_type     'Siemens P4 four-circle'
_diffrn_measurement_method     \w
_diffrn_detector_area_resol_mean     ?
_diffrn_reflns_number     3316
_diffrn_reflns_av_R_equivalents     0.0579
_diffrn_reflns_av_sigmaI/netI     0.0699
_diffrn_reflns_theta_min     2.14
_diffrn_reflns_theta_max     25.00
_diffrn_reflns_theta_full     25.00
_diffrn_measured_fraction_theta_max     1.000
_diffrn_measured_fraction_theta_full     1.000
_diffrn_reflns_limit_h_min     -8
_diffrn_reflns_limit_h_max     1
_diffrn_reflns_limit_k_min     -1
_diffrn_reflns_limit_k_max     13
_diffrn_reflns_limit_l_min     -20
_diffrn_reflns_limit_l_max     20
_diffrn_standards_number     3
_diffrn_standards_interval_count     97
_diffrn_standards_interval_time     ?
_diffrn_standards_decay_%     0
_refine_special_details
;
Refinement of <i>F</i>^2^ against ALL reflections. The weighted <i>R</i>-factor
<i>wR</i> and goodness of fit <i>S</i> are based on <i>F</i>^2^, conventional
<i>R</i>-factors <i>R</i> are based on <i>F</i>, with <i>F</i> set to zero for
negative <i>F</i>^2^. The threshold expression of <i>F</i>^2^ >
\s(<i>F</i>^2^) is used only for calculating <i>R</i>-factors(gt) <i>etc</i>.
and is not relevant to the choice of reflections for refinement.
<i>R</i>-factors based on <i>F</i>^2^ are statistically about twice as large
as those based on <i>F</i>, and <i>R</i>- factors based on ALL data will be
even larger.
;
_reflns_number_total     2349
_reflns_number_gt     1736
_reflns_threshold_expression     I>2(I)
_refine_ls_structure_factor_coef     Fsqd
_refine_ls_matrix_type     full
_refine_ls_R_factor_all     0.0692
_refine_ls_R_factor_gt     0.0402
_refine_ls_wR_factor_gt     0.0784
_refine_ls_wR_factor_ref     0.0880
_refine_ls_goodness_of_fit_ref     1.015
_refine_ls_restrained_S_all     1.015
_refine_ls_number_reflns     2349
_refine_ls_number_parameters     178
_refine_ls_number_restraints     2
_refine_ls_hydrogen_treatment     mixed
_refine_ls_weighting_scheme     calc
_refine_ls_weighting_details
                 'calc w=1/[\s^2^(Fo^2^)+(0.0347P)^2^] where P=(Fo^2^+2Fc^2^)/3'
_atom_sites_solution_hydrogens     geom
_atom_sites_solution_primary     direct
_atom_sites_solution_secondary     difmap
_refine_ls_shift/su_max     0.000
_refine_ls_shift/su_mean     0.000
_refine_diff_density_max     0.402
_refine_diff_density_min     -0.527
_refine_ls_extinction_method     none
_refine_ls_extinction_coef     ?
loop_
    _atom_type_symbol
    _atom_type_description
    _atom_type_scat_dispersion_real
    _atom_type_scat_dispersion_imag
    _atom_type_scat_source
    'C' 'C' 0.0033 0.0016
                         'International Tables Vol C Tables 4.2.6.8 and 6.1.1.4'
    'H' 'H' 0.0000 0.0000
                         'International Tables Vol C Tables 4.2.6.8 and 6.1.1.4'
    'N' 'N' 0.0061 0.0033
                         'International Tables Vol C Tables 4.2.6.8 and 6.1.1.4'
    'O' 'O' 0.0106 0.0060
                         'International Tables Vol C Tables 4.2.6.8 and 6.1.1.4'
    'S' 'S' 0.1246 0.1234
                         'International Tables Vol C Tables 4.2.6.8 and 6.1.1.4'
    'Cl' 'Cl' 0.1484 0.1585
                         'International Tables Vol C Tables 4.2.6.8 and 6.1.1.4'
    'Cu' 'Cu' 0.3201 1.2651
                         'International Tables Vol C Tables 4.2.6.8 and 6.1.1.4'
_computing_data_collection     'XSCANS (Bruker, 1999)'
_computing_cell_refinement     'XSCANS (Bruker, 1999)'
_computing_data_reduction     'XSCANS (Bruker, 1999)'
_computing_structure_solution     'SHELXS97 (Sheldrick, 2008)'
_computing_structure_refinement     'SHELXL97 (Sheldrick, 2008)'
_computing_molecular_graphics     'DIAMOND (Brandenburg, 2008)'
_computing_publication_material     'SHELXL97 (Sheldrick, 2008)'
loop_
    _atom_site_type_symbol
    _atom_site_label
    _atom_site_fract_x
    _atom_site_fract_y
    _atom_site_fract_z
    _atom_site_U_iso_or_equiv
    _atom_site_adp_type
    _atom_site_calc_flag
    _atom_site_refinement_flags
    _atom_site_occupancy
    _atom_site_disorder_assembly
    _atom_site_disorder_group
    Cu Cu1 0.36057(7) 0.52270(5) 0.07537(3) 0.02340(16) Uani d . 1 . .
    Cl Cl1 0.42569(17) 0.52142(11) 0.20449(6) 0.0365(3) Uani d . 1 . .
    Cl Cl2 0.34708(15) 0.57187(10) -0.05629(6) 0.0273(3) Uani d . 1 . .
    S S1 0.42443(17) 0.79699(11) 0.11518(7) 0.0343(3) Uani d . 1 . .
    O O1 0.1176(4) 0.6210(3) 0.07498(15) 0.0272(7) Uani d . 1 . .
    O O2 0.1784(5) 0.3623(3) 0.05848(18) 0.0325(8) Uani d D 1 . .
    H H2A 0.086(5) 0.372(4) 0.026(2) 0.039 Uiso d D 1 . .
    H H2B 0.231(7) 0.305(3) 0.040(2) 0.039 Uiso d D 1 . .
    N N1 0.0804(5) 0.6857(3) 0.13620(19) 0.0250(8) Uani d . 1 . .
    C C2 -0.0843(6) 0.6616(4) 0.1706(2) 0.0290(11) Uani d . 1 . .
    H H2 -0.1683 0.6013 0.1521 0.035 Uiso calc R 1 . .
    C C3 -0.1287(7) 0.7269(4) 0.2335(3) 0.0378(12) Uani d . 1 . .
    H H3 -0.2435 0.7108 0.2572 0.045 Uiso calc R 1 . .
    C C4 -0.0060(7) 0.8142(4) 0.2611(3) 0.0386(12) Uani d . 1 . .
    H H4 -0.0342 0.8569 0.3043 0.046 Uiso calc R 1 . .
    C C5 0.1619(7) 0.8391(4) 0.2242(3) 0.0352(11) Uani d . 1 . .
    H H5 0.2461 0.8996 0.2423 0.042 Uiso calc R 1 . .
    C C6 0.2049(6) 0.7744(4) 0.1606(2) 0.0250(10) Uani d . 1 . .
    O O11 0.6518(4) 0.8360(3) 0.00176(19) 0.0412(9) Uani d . 1 . .
    N N11 0.4647(5) 0.8581(3) -0.0254(2) 0.0315(9) Uani d . 1 . .
    C C12 0.3202(7) 0.8442(4) 0.0239(2) 0.0276(11) Uani d . 1 . .
    C C13 0.1254(6) 0.8656(4) -0.0018(2) 0.0292(11) Uani d . 1 . .
    H H13 0.0267 0.8566 0.0315 0.035 Uiso calc R 1 . .
    C C14 0.0761(7) 0.9005(4) -0.0771(3) 0.0378(12) Uani d . 1 . .
    H H14 -0.0560 0.9141 -0.0951 0.045 Uiso calc R 1 . .
    C C15 0.2246(8) 0.9151(4) -0.1254(3) 0.0425(13) Uani d . 1 . .
    H H15 0.1930 0.9400 -0.1761 0.051 Uiso calc R 1 . .
    C C16 0.4167(8) 0.8932(4) -0.0992(3) 0.0395(13) Uani d . 1 . .
    H H16 0.5161 0.9024 -0.1322 0.047 Uiso calc R 1 . .
loop_
    _atom_site_aniso_label
    _atom_site_aniso_U_11
    _atom_site_aniso_U_22
    _atom_site_aniso_U_33
    _atom_site_aniso_U_12
    _atom_site_aniso_U_13
    _atom_site_aniso_U_23
    Cu1 0.0210(3) 0.0273(3) 0.0224(3) 0.0022(3) 0.0041(2) -0.0021(2)
    Cl1 0.0376(7) 0.0499(7) 0.0224(6) 0.0122(6) 0.0045(5) 0.0007(5)
    Cl2 0.0246(6) 0.0331(6) 0.0249(6) 0.0063(5) 0.0050(4) -0.0017(5)
    S1 0.0216(6) 0.0443(7) 0.0370(7) -0.0053(6) 0.0028(5) 0.0023(6)
    O1 0.0223(16) 0.0342(17) 0.0250(16) 0.0056(14) 0.0018(13) -0.0109(14)
    O2 0.0259(19) 0.0323(19) 0.038(2) -0.0022(16) -0.0030(15) -0.0023(16)
    N1 0.0210(19) 0.029(2) 0.0253(19) 0.0026(17) 0.0042(16) -0.0004(17)
    C2 0.021(2) 0.031(3) 0.036(3) -0.001(2) 0.006(2) 0.000(2)
    C3 0.029(3) 0.053(3) 0.033(3) 0.006(3) 0.008(2) -0.001(2)
    C4 0.046(3) 0.042(3) 0.030(3) 0.008(3) 0.011(2) -0.006(2)
    C5 0.041(3) 0.028(3) 0.037(3) -0.005(2) -0.001(2) -0.005(2)
    C6 0.019(2) 0.030(2) 0.027(2) 0.001(2) 0.0029(19) 0.0001(19)
    O11 0.0196(17) 0.047(2) 0.059(2) -0.0015(16) 0.0111(16) -0.0083(17)
    N11 0.023(2) 0.026(2) 0.047(2) -0.0057(17) 0.0112(18) -0.0080(19)
    C12 0.028(3) 0.022(2) 0.035(3) -0.008(2) 0.011(2) -0.007(2)
    C13 0.020(2) 0.032(3) 0.037(3) -0.002(2) 0.012(2) -0.002(2)
    C14 0.037(3) 0.037(3) 0.040(3) -0.002(2) 0.002(2) 0.007(2)
    C15 0.048(3) 0.049(3) 0.030(3) -0.006(3) 0.007(2) 0.002(2)
    C16 0.049(3) 0.045(3) 0.028(3) -0.010(3) 0.020(2) -0.004(2)
_geom_special_details
;
All e.s.d.'s (except the e.s.d. in the dihedral angle between two l.s. planes)
are estimated using the full covariance matrix. The cell e.s.d.'s are taken
into account individually in the estimation of e.s.d.'s in distances, angles
and torsion angles; correlations between e.s.d.'s in cell parameters are only
used when they are defined by crystal symmetry. An approximate (isotropic)
treatment of cell e.s.d.'s is used for estimating e.s.d.'s involving l.s.
planes.
;
loop_
    _geom_bond_atom_site_label_1
    _geom_bond_atom_site_label_2
    _geom_bond_site_symmetry_2
    _geom_bond_distance
    _geom_bond_publ_flag
    Cu1 O1 . 1.988(3) ?
    Cu1 O2 . 2.212(3) ?
    Cu1 Cl1 . 2.2443(12) ?
    Cu1 Cl2 3_665 2.3031(12) ?
    Cu1 Cl2 . 2.3489(12) ?
    Cl2 Cu1 3_665 2.3031(12) ?
    S1 C12 . 1.758(5) ?
    S1 C6 . 1.764(4) ?
    O1 N1 . 1.339(4) ?
    O2 H2A . 0.81(2) ?
    O2 H2B . 0.82(2) ?
    N1 C2 . 1.341(5) ?
    N1 C6 . 1.359(5) ?
    C2 C3 . 1.381(6) ?
    C2 H2 . 0.9300 ?
    C3 C4 . 1.355(7) ?
    C3 H3 . 0.9300 ?
    C4 C5 . 1.386(6) ?
    C4 H4 . 0.9300 ?
    C5 C6 . 1.384(6) ?
    C5 H5 . 0.9300 ?
    O11 N11 . 1.331(5) ?
    N11 C16 . 1.353(6) ?
    N11 C12 . 1.369(5) ?
    C12 C13 . 1.370(6) ?
    C13 C14 . 1.378(6) ?
    C13 H13 . 0.9300 ?
    C14 C15 . 1.379(6) ?
    C14 H14 . 0.9300 ?
    C15 C16 . 1.357(7) ?
    C15 H15 . 0.9300 ?
    C16 H16 . 0.9300 ?
loop_
    _geom_angle_atom_site_label_1
    _geom_angle_atom_site_label_2
    _geom_angle_atom_site_label_3
    _geom_angle_site_symmetry_1
    _geom_angle_site_symmetry_3
    _geom_angle
    _geom_angle_publ_flag
    O1 Cu1 O2 . . 91.10(12) ?
    O1 Cu1 Cl1 . . 95.13(8) ?
    O2 Cu1 Cl1 . . 100.39(9) ?
    O1 Cu1 Cl2 . 3_665 169.61(9) ?
    O2 Cu1 Cl2 . 3_665 93.77(9) ?
    Cl1 Cu1 Cl2 . 3_665 93.00(4) ?
    O1 Cu1 Cl2 . . 84.65(8) ?
    O2 Cu1 Cl2 . . 95.75(9) ?
    Cl1 Cu1 Cl2 . . 163.86(5) ?
    Cl2 Cu1 Cl2 3_665 . 85.74(4) ?
    Cu1 Cl2 Cu1 3_665 . 94.26(4) ?
    C12 S1 C6 . . 99.6(2) ?
    N1 O1 Cu1 . . 121.8(2) ?
    Cu1 O2 H2A . . 111(4) ?
    Cu1 O2 H2B . . 117(3) ?
    H2A O2 H2B . . 100(5) ?
    O1 N1 C2 . . 117.9(4) ?
    O1 N1 C6 . . 120.1(3) ?
    C2 N1 C6 . . 122.0(4) ?
    N1 C2 C3 . . 119.6(4) ?
    N1 C2 H2 . . 120.2 ?
    C3 C2 H2 . . 120.2 ?
    C4 C3 C2 . . 120.4(4) ?
    C4 C3 H3 . . 119.8 ?
    C2 C3 H3 . . 119.8 ?
    C3 C4 C5 . . 119.2(4) ?
    C3 C4 H4 . . 120.4 ?
    C5 C4 H4 . . 120.4 ?
    C6 C5 C4 . . 120.3(4) ?
    C6 C5 H5 . . 119.9 ?
    C4 C5 H5 . . 119.9 ?
    N1 C6 C5 . . 118.5(4) ?
    N1 C6 S1 . . 119.4(3) ?
    C5 C6 S1 . . 121.9(3) ?
    O11 N11 C16 . . 121.7(4) ?
    O11 N11 C12 . . 117.8(4) ?
    C16 N11 C12 . . 120.5(4) ?
    N11 C12 C13 . . 119.7(4) ?
    N11 C12 S1 . . 110.7(3) ?
    C13 C12 S1 . . 129.6(3) ?
    C12 C13 C14 . . 119.9(4) ?
    C12 C13 H13 . . 120.1 ?
    C14 C13 H13 . . 120.1 ?
    C13 C14 C15 . . 119.3(5) ?
    C13 C14 H14 . . 120.3 ?
    C15 C14 H14 . . 120.3 ?
    C16 C15 C14 . . 120.1(5) ?
    C16 C15 H15 . . 120.0 ?
    C14 C15 H15 . . 120.0 ?
    N11 C16 C15 . . 120.5(4) ?
    N11 C16 H16 . . 119.7 ?
    C15 C16 H16 . . 119.7 ?
loop_
    _geom_hbond_atom_site_label_D
    _geom_hbond_atom_site_label_H
    _geom_hbond_atom_site_label_A
    _geom_hbond_site_symmetry_A
    _geom_hbond_distance_DH
    _geom_hbond_distance_HA
    _geom_hbond_distance_DA
    _geom_hbond_angle_DHA
    O2 H2A O1 3_565 0.81(2) 2.13(2) 2.919(4) 167(5)
    O2 H2B O11 3_665 0.82(2) 1.97(2) 2.789(5) 177(5)
data_global
_journal_date_recd_electronic     2009-03-24
_journal_date_accepted     2009-03-25
_journal_name_full     'Acta Crystallographica, Section E'
_journal_year     2009
_journal_volume     65
_journal_issue      4
_journal_page_first     m460
_journal_page_last     m460
_journal_paper_category     QM
_journal_coeditor_code     DN2439
_publ_contact_author_name     'R\"udiger W. Seidel'
_publ_contact_author_address
;
Analytische Chemie
Ruhr-Universit\"at Bochum
Universit\"atsstrasse 150
44780 Bochum
;
_publ_contact_author_email     ruediger.seidel@rub.de
_publ_contact_author_fax     '49 234 3214420'
_publ_contact_author_phone     '49 234 3224196'
_publ_section_title
;
Di-\m-chlorido-bis{aquachlorido[2,2'-thiobis(pyridine
<i>N</i>-oxide)-\k<i>O</i>]copper(II)}
;
loop_
    _publ_author_name
    _publ_author_address
    'Seidel, R\"udiger W.'
;
Analytische Chemie
Ruhr-Universit\"at Bochum
Universit\"atsstrasse 150
44780 Bochum
Germany
;
    'Oppel, Iris M.'
;
Analytische Chemie
Ruhr-Universit\"at Bochum
Universit\"atsstrasse 150
44780 Bochum
Germany
;
