# Supplementary material for: Di-μ-chlorido-bis­{aqua­chlorido[2,2′-thio­bis(pyridine N-oxide)-κO]copper(II)}
Source: Acta Crystallogr Sect E Struct Rep Online. 2009 Mar 28;65(Pt 4):m460. doi: 10.1107/S1600536809011076 (PMC2968806; doi:10.1107/S1600536809011076)
Supplement: Supplementary file 2 [file e-65-0m460-Isup2.hkl]

# 
# h,k,l, Fc-squared, Fo-squared, sigma(Fo-squared) and status flag 
# 
data_I
_shelx_title ' RUDI5 in P2(1)/c' 
_shelx_refln_list_code          4 
_shelx_F_calc_maximum      229.45 
_exptl_crystal_F_000       748.00 
_reflns_d_resolution_high  0.8410 
 
loop_ 
 _symmetry_equiv_pos_as_xyz 
 'x, y, z' 
 '-x, y+1/2, -z+1/2' 
 '-x, -y, -z' 
 'x, -y-1/2, z-1/2' 
 
_cell_length_a     6.7552 
_cell_length_b    11.4304 
_cell_length_c    17.3748 
_cell_angle_alpha  90.000 
_cell_angle_beta   95.516 
_cell_angle_gamma  90.000 
 
_shelx_F_squared_multiplier     1.000 
 
loop_ 
 _refln_index_h 
 _refln_index_k 
 _refln_index_l 
 _refln_F_squared_calc 
 _refln_F_squared_meas 
 _refln_F_squared_sigma 
 _refln_observed_status 
   1   0   0    11306.00     1996.60   6080.39 o 
   2   0   0      615.95      537.54     31.17 o 
   3   0   0     3365.14     3360.52    109.63 o 
   4   0   0    22087.33    22204.64    591.52 o 
   5   0   0     1416.99     1452.92     71.98 o 
   6   0   0       79.23       10.71     41.13 o 
   7   0   0      769.53      746.14     77.17 o 
   1   1   0    10674.61     2717.01   3113.35 o 
   2   1   0     3003.79     2891.77     59.30 o 
   3   1   0     4712.32     4889.06    146.56 o 
   4   1   0      801.12      824.41     44.02 o 
   5   1   0      278.67      278.03     36.72 o 
   6   1   0       48.86       96.91     34.44 o 
   7   1   0        3.57      -22.51     51.76 o 
   0   2   0     2956.74     3140.03    126.87 o 
   1   2   0    17959.38    18594.62    493.17 o 
   2   2   0      443.02      452.65     31.92 o 
   3   2   0     8903.42     9310.74    363.48 o 
   4   2   0     4216.58     4357.52    131.75 o 
   5   2   0      328.85      440.23     54.89 o 
   6   2   0      714.75      568.50     69.35 o 
   7   2   0     1518.57     1691.08    112.47 o 
   1   3   0    11325.18    11406.58    335.37 o 
   2   3   0     3169.16     3369.74    109.79 o 
   3   3   0     2151.53     2359.78     72.03 o 
   4   3   0     1491.89     1465.02     68.02 o 
   5   3   0     2060.21     2073.04     87.99 o 
   6   3   0       82.58      141.44     50.29 o 
   7   3   0       16.24      -59.45     76.85 o 
   0   4   0      209.62      219.20     29.88 o 
   1   4   0    10933.00    10752.29    233.52 o 
   2   4   0       10.56       -7.23     22.81 o 
   3   4   0     3280.23     3302.68    110.59 o 
   4   4   0      788.02      744.00     58.00 o 
   5   4   0     1876.90     1828.67     86.71 o 
   6   4   0       50.99       31.38     56.50 o 
   7   4   0       64.82       72.57     62.61 o 
   1   5   0     5944.05     6397.03    168.66 o 
   2   5   0    10193.84    10310.74    396.63 o 
   3   5   0      511.53      625.59     49.86 o 
   4   5   0       41.68       26.67     36.95 o 
   5   5   0     1061.45     1203.78     78.99 o 
   6   5   0     2208.55     2239.39    107.27 o 
   7   5   0       41.53      103.31     56.93 o 
   0   6   0     6959.73     6943.57    224.72 o 
   1   6   0     1052.67     1063.83     38.60 o 
   2   6   0      485.75      553.18     47.93 o 
   3   6   0      545.62      580.81     52.75 o 
   4   6   0     1029.16     1113.80     69.94 o 
   5   6   0      149.37      121.89     47.99 o 
   6   6   0        1.26      -39.95     51.79 o 
   7   6   0        2.00       36.90     58.32 o 
   1   7   0     1684.34     1800.99     60.63 o 
   2   7   0     4711.91     4676.29    144.60 o 
   3   7   0     1358.41     1478.95     75.51 o 
   4   7   0       96.67      210.58     46.38 o 
   5   7   0      351.76      408.74     58.75 o 
   6   7   0      193.54      298.41     75.14 o 
   0   8   0      136.25       76.53     40.54 o 
   1   8   0        0.83       -6.39     27.48 o 
   2   8   0       13.29       56.98     53.72 o 
   3   8   0      555.60      605.40     60.20 o 
   4   8   0      165.44      235.59     54.89 o 
   5   8   0        0.30      -58.16     58.16 o 
   6   8   0        0.39       36.42     55.97 o 
   1   9   0      275.67      339.70     37.94 o 
   2   9   0     1133.81     1151.88     75.84 o 
   3   9   0      248.50      316.14     55.75 o 
   4   9   0        2.62       23.46     44.83 o 
   5   9   0      298.66      339.01     65.34 o 
   0  10   0      110.76       82.37     50.72 o 
   1  10   0      114.58      194.73     35.01 o 
   2  10   0      279.30      347.95     58.11 o 
   3  10   0       58.08      126.23     48.74 o 
   4  10   0       33.57       39.74     58.32 o 
   5  10   0      286.21      310.41     84.08 o 
   1  11   0      740.44      733.37     51.13 o 
   2  11   0     1041.45     1150.92     88.96 o 
   3  11   0     2037.86     1976.21    113.54 o 
   4  11   0      144.89       96.94     54.36 o 
   0  12   0        1.03      -37.97     45.47 o 
   1  12   0       28.22       54.12     43.62 o 
   2  12   0      130.28      171.33     61.86 o 
   3  12   0      331.47      361.82     71.71 o 
   1  13   0      274.84      276.25     48.80 o 
   2  13   0      267.27      219.26     91.85 o 
  -8   1   1      326.30      379.92     55.51 o 
  -7   1   1     2363.52     2116.40     75.39 o 
  -6   1   1     2068.69     2034.78     70.70 o 
  -5   1   1      297.51      248.45     33.53 o 
  -4   1   1    10635.23    10265.06    431.45 o 
  -3   1   1    17593.68    17733.08    326.72 o 
  -2   1   1     8725.82     8988.32    389.24 o 
  -1   1   1       81.98       65.90     29.56 o 
   0   1   1    10560.24    10773.80    127.42 o 
   1   1   1    11304.49     7306.50   2764.83 o 
   2   1   1      408.69      430.67     21.93 o 
   3   1   1      698.19      725.49     54.81 o 
   4   1   1     4139.77     3752.55    159.54 o 
   5   1   1      184.80      243.79     70.08 o 
   6   1   1      562.11      574.99     44.98 o 
   7   1   1     1060.86     1081.81     62.56 o 
  -7   2   1       21.90      113.32     55.75 o 
  -6   2   1     1810.86     1750.96     90.88 o 
  -5   2   1      904.22      894.70     65.02 o 
  -4   2   1     4846.52     4898.92    163.51 o 
  -3   2   1      177.70      307.68     33.04 o 
  -2   2   1     7156.84     7712.64    277.85 o 
  -1   2   1      362.98      338.75     17.22 o 
   0   2   1      803.36      773.13     18.25 o 
   1   2   1        2.79       13.71     14.84 o 
   2   2   1     2011.88     2108.76     63.09 o 
   3   2   1       16.71       94.20     29.78 o 
   4   2   1     1886.77     2078.93     79.69 o 
   5   2   1     4700.27     4887.83    162.49 o 
   6   2   1       17.32       18.96     47.50 o 
   7   2   1      214.44      167.52     67.27 o 
  -7   3   1      532.75      595.11     70.53 o 
  -6   3   1      694.58      658.63     65.66 o 
  -5   3   1      300.77      265.85     52.81 o 
  -4   3   1     8765.43     8886.42    269.55 o 
  -3   3   1    18816.21    19125.71    501.12 o 
  -2   3   1     4640.34     4948.24    159.01 o 
  -1   3   1     7351.03     7615.25    697.16 o 
   0   3   1    27851.01    27629.82    307.73 o 
   1   3   1    52647.67    53149.11    456.48 o 
   2   3   1     5937.88     6210.88    279.51 o 
   3   3   1      963.17     1027.15     53.40 o 
   4   3   1      657.22      638.92     54.14 o 
   5   3   1      671.67      767.67     67.21 o 
   6   3   1      110.56      125.05     57.36 o 
   7   3   1      119.37       70.00     66.36 o 
  -7   4   1       93.16      116.54     59.07 o 
  -6   4   1      397.73      470.76     59.45 o 
  -5   4   1     5105.06     5490.07    188.95 o 
  -4   4   1       19.92       -2.84     35.24 o 
  -3   4   1     2186.59     1955.00     67.80 o 
  -2   4   1    10783.63    11358.61    372.64 o 
  -1   4   1    15379.58    15786.49    754.41 o 
   0   4   1     6397.49     6570.51    194.46 o 
   1   4   1     1101.46     1201.39     32.49 o 
   2   4   1     5107.00     5161.61    157.03 o 
   3   4   1     1407.85     1446.17     62.61 o 
   4   4   1       42.02       21.64     42.15 o 
   5   4   1       89.01       81.83     48.09 o 
   6   4   1       28.32       97.47     47.66 o 
   7   4   1      476.96      449.39     76.80 o 
  -7   5   1      367.23      491.70     89.22 o 
  -6   5   1      253.35      245.98     57.63 o 
  -5   5   1      361.20      396.15     56.23 o 
  -4   5   1       99.37      137.75     41.83 o 
  -3   5   1     1484.50     1462.40     65.28 o 
  -2   5   1     1799.51     1775.81     63.89 o 
  -1   5   1        3.03      -15.35     18.37 o 
   0   5   1      845.78      859.00     49.06 o 
   1   5   1       28.24      -10.83     18.42 o 
   2   5   1     3035.24     3510.11    128.53 o 
   3   5   1      120.78       94.10     44.93 o 
   4   5   1     1139.58     1119.16     67.75 o 
   5   5   1      229.93      268.58     52.43 o 
   6   5   1      207.14      180.22     54.25 o 
   7   5   1      427.41      449.87     76.16 o 
  -7   6   1      262.38      171.97     75.46 o 
  -6   6   1      168.77      173.41     55.48 o 
  -5   6   1     1251.17     1191.56     76.05 o 
  -4   6   1     1822.25     1920.62     87.67 o 
  -3   6   1      167.81      152.26     41.29 o 
  -2   6   1     1140.57     1183.85     60.73 o 
  -1   6   1     4921.94     5146.01    220.44 o 
   0   6   1      254.20      227.74     25.75 o 
   1   6   1     2044.47     2008.23     51.01 o 
   2   6   1     2276.92     2312.38     80.71 o 
   3   6   1      782.94      838.74     60.30 o 
   4   6   1       51.46       31.01     38.51 o 
   5   6   1     1348.60     1281.11     85.74 o 
   6   6   1      700.69      700.67     83.23 o 
   7   6   1        1.50      -89.17     89.17 o 
  -6   7   1      232.80      217.01     60.52 o 
  -5   7   1      419.64      380.03     66.73 o 
  -4   7   1      759.84      724.08     67.91 o 
  -3   7   1      199.79       95.81     43.01 o 
  -2   7   1     1753.53     1727.98     76.21 o 
  -1   7   1     1521.39     1654.43    188.81 o 
   0   7   1      435.63      448.30     34.49 o 
   1   7   1     1320.64     1375.99     62.87 o 
   2   7   1     2134.58     2170.62     98.11 o 
   3   7   1     1954.12     2126.54     95.70 o 
   4   7   1      108.52       87.89     43.27 o 
   5   7   1     1283.33     1268.31     84.89 o 
   6   7   1      536.27      523.78     82.69 o 
  -6   8   1     1003.51      830.44     91.96 o 
  -5   8   1      561.58      513.92     65.28 o 
  -4   8   1      163.65      253.05     77.82 o 
  -3   8   1       64.56       55.48     49.22 o 
  -2   8   1     4336.31     3939.09    138.39 o 
  -1   8   1     6341.83     6325.47    157.64 o 
   0   8   1     1765.53     1870.10     73.24 o 
   1   8   1      179.59      223.82     31.43 o 
   2   8   1     1258.87     1295.30     73.96 o 
   3   8   1     2195.83     2328.66     98.70 o 
   4   8   1      423.78      353.36     58.43 o 
   5   8   1       42.07      116.81     50.99 o 
   6   8   1      144.42      233.34     61.21 o 
  -6   9   1      207.77      228.95     67.80 o 
  -5   9   1      150.28       76.16     67.69 o 
  -4   9   1        3.49        5.30     52.59 o 
  -3   9   1      338.48      242.18     55.75 o 
  -2   9   1      316.49      332.10     54.84 o 
  -1   9   1       87.09       66.37     31.72 o 
   0   9   1        0.47      -15.15     28.26 o 
   1   9   1      233.63      171.23     49.16 o 
   2   9   1        1.41      -26.89     42.04 o 
   3   9   1       27.11       -4.07     49.06 o 
   4   9   1      264.97      285.88     57.09 o 
   5   9   1       53.19       30.85     51.25 o 
  -5  10   1      308.00      262.16     65.28 o 
  -4  10   1      787.58      972.47     88.05 o 
  -3  10   1       82.21       79.21     49.11 o 
  -2  10   1      602.42      558.05     63.41 o 
  -1  10   1     1180.14     1262.73    112.25 o 
   0  10   1     1405.61     1415.55     59.00 o 
   1  10   1      355.82      380.57     64.83 o 
   2  10   1      158.20      172.66     57.84 o 
   3  10   1      755.58      778.49     80.71 o 
   4  10   1      319.85      232.11     61.59 o 
   5  10   1        5.04       65.45     77.39 o 
  -4  11   1        8.41        0.16     60.25 o 
  -3  11   1        9.29       33.04     53.13 o 
  -2  11   1       95.05      114.13     56.72 o 
  -1  11   1        0.58      -34.95     34.96 o 
   0  11   1       13.80       66.22     98.46 o 
   1  11   1      108.99      104.86     37.50 o 
   2  11   1        0.28       87.67     50.45 o 
   3  11   1        1.39      -14.19     47.18 o 
   4  11   1        5.05      -28.28     65.28 o 
  -3  12   1        5.47      -13.92     51.41 o 
  -2  12   1       26.78       71.02     57.25 o 
  -1  12   1     1287.69     1264.97    121.06 o 
   0  12   1      899.43      825.51     55.93 o 
   1  12   1       24.33       83.23     37.96 o 
   2  12   1      152.69      157.40     90.03 o 
   3  12   1      309.33      400.92     72.46 o 
  -2  13   1       10.46       69.84     54.63 o 
  -1  13   1      262.62      287.59     48.26 o 
   0  13   1       11.72      -19.53     37.40 o 
   1  13   1       51.63        3.86     75.73 o 
   2  13   1       41.99       18.42     87.30 o 
  -8   0   2      515.69      537.00    103.63 o 
  -7   0   2     3007.02     2833.53    127.62 o 
  -6   0   2     3994.90     3727.97    128.48 o 
  -5   0   2     1154.32     1056.66     70.85 o 
  -4   0   2    12753.05    11678.82    484.95 o 
  -3   0   2    26951.32    27580.21    647.87 o 
  -2   0   2    13150.15    13435.08    371.78 o 
  -1   0   2       47.98       68.97     10.28 o 
   0   0   2    18241.64    17439.91    184.10 o 
   1   0   2    34484.22    32313.88    922.96 o 
   2   0   2      233.70      203.99     28.28 o 
   3   0   2        0.12      -23.67     23.67 o 
   4   0   2     1052.44     1010.97     56.98 o 
   5   0   2       17.94       52.38     44.72 o 
   6   0   2      929.39      919.18     97.58 o 
   7   0   2     1231.10     1053.98     89.55 o 
  -8   1   2       15.42       39.44     44.99 o 
  -7   1   2      315.89      397.04     49.99 o 
  -6   1   2      179.71      229.60     40.41 o 
  -5   1   2       49.37       49.50     29.92 o 
  -4   1   2     2375.77     2545.90     80.87 o 
  -3   1   2     3004.67     3257.09     73.86 o 
  -2   1   2     1010.83     1013.84     41.37 o 
  -1   1   2      693.05      680.62     18.99 o 
   0   1   2     6721.28     6710.38    103.45 o 
   1   1   2      482.29      417.02     28.48 o 
   2   1   2      607.90      628.08     33.23 o 
   3   1   2      870.75      980.22     34.58 o 
   4   1   2       24.75      -24.26     24.26 o 
   5   1   2       12.33      -23.37     44.37 o 
   6   1   2     1871.43     1800.22    124.38 o 
   7   1   2       22.50       47.72     39.92 o 
  -7   2   2     1752.04     1979.64    129.50 o 
  -6   2   2     2681.40     2908.89    109.84 o 
  -5   2   2     1994.35     1967.75     81.51 o 
  -4   2   2      160.84      165.54     38.19 o 
  -3   2   2     5031.06     4928.53    132.93 o 
  -2   2   2     8147.60     7991.34    270.03 o 
  -1   2   2     1713.47     2020.08     39.50 o 
   0   2   2     3907.10     3778.17     72.56 o 
   1   2   2     1673.05     1790.40     37.81 o 
   2   2   2      812.15      729.91     38.72 o 
   3   2   2      751.11      692.48     47.77 o 
   4   2   2     3857.18     3858.06    115.47 o 
   5   2   2     1301.21     1368.57     86.01 o 
   6   2   2      170.06      153.71     58.97 o 
   7   2   2      625.13      605.24     82.90 o 
  -7   3   2        5.39       25.22     59.29 o 
  -6   3   2       40.52       96.83     47.93 o 
  -5   3   2      330.33      375.48     57.30 o 
  -4   3   2     1896.75     1896.95     73.32 o 
  -3   3   2       21.75       52.91     27.90 o 
  -2   3   2     1811.30     2163.39     62.45 o 
  -1   3   2     1136.76     1179.72     30.29 o 
   0   3   2     7152.48     7224.21    176.91 o 
   1   3   2     3332.52     3488.83    117.64 o 
   2   3   2     1394.23     1282.23     49.70 o 
   3   3   2      873.20      993.89     54.20 o 
   4   3   2      569.33      556.39     52.65 o 
   5   3   2     1744.15     1820.31     89.49 o 
   6   3   2      618.91      658.26     80.49 o 
   7   3   2        1.07      103.52     61.43 o 
  -7   4   2      678.09      644.60     76.53 o 
  -6   4   2     1555.86     1713.47     90.56 o 
  -5   4   2        7.01       18.69     40.49 o 
  -4   4   2       19.87       80.12     37.81 o 
  -3   4   2     9503.11     9723.39    387.80 o 
  -2   4   2    15250.73    15480.81    434.02 o 
  -1   4   2     4546.84     4833.06    141.47 o 
   0   4   2     7264.56     8036.89    345.73 o 
   1   4   2     4747.27     4570.21    112.96 o 
   2   4   2     6863.68     7222.81    329.96 o 
   3   4   2       45.30       12.26     34.81 o 
   4   4   2       52.17       93.51     41.61 o 
   5   4   2      158.06      219.47     56.50 o 
   6   4   2      264.00      267.51     60.14 o 
   7   4   2      255.20      294.24     98.17 o 
  -7   5   2       22.69       14.73     62.93 o 
  -6   5   2      887.66      903.38     78.57 o 
  -5   5   2     6462.58     6311.78    193.28 o 
  -4   5   2     1084.71      968.45     64.91 o 
  -3   5   2       59.62       17.94     32.08 o 
  -2   5   2     1328.56     1383.94     56.66 o 
  -1   5   2     8145.79     8234.49    240.36 o 
   0   5   2      890.80      834.53     45.66 o 
   1   5   2       43.61       40.91     22.92 o 
   2   5   2      825.61      819.67     49.32 o 
   3   5   2       21.45      132.55     43.38 o 
   4   5   2      168.84      218.03     46.70 o 
   5   5   2      500.22      562.93     63.89 o 
   6   5   2     1243.81     1207.31     96.19 o 
   7   5   2        5.02       34.38     69.78 o 
  -7   6   2      126.65      135.01     61.00 o 
  -6   6   2     1477.92     1483.28     92.44 o 
  -5   6   2     1230.15     1097.79     77.66 o 
  -4   6   2        3.21      -36.63     36.63 o 
  -3   6   2     1713.28     1819.61     75.51 o 
  -2   6   2     7114.48     6865.22    232.43 o 
  -1   6   2     3037.86     2951.40    187.42 o 
   0   6   2       32.78       79.40     23.83 o 
   1   6   2     7735.03     7657.34    199.79 o 
   2   6   2     1348.14     1268.58     66.09 o 
   3   6   2      879.50      923.62     63.30 o 
   4   6   2      176.36      224.02     48.09 o 
   5   6   2      407.76      432.09     63.79 o 
   6   6   2       61.67      167.74     62.34 o 
   7   6   2       63.61      158.36     64.91 o 
  -6   7   2      910.00     1012.26     84.99 o 
  -5   7   2     1250.66     1216.52     81.73 o 
  -4   7   2     3322.90     3733.01    144.71 o 
  -3   7   2     2149.66     2077.65     84.73 o 
  -2   7   2     1541.34     1595.80     72.78 o 
  -1   7   2     2361.69     2282.38    131.29 o 
   0   7   2     8144.99     8295.62    185.25 o 
   1   7   2     1734.41     1611.63     82.40 o 
   2   7   2       63.99       96.67     39.31 o 
   3   7   2      339.10      196.55     52.65 o 
   4   7   2      345.92      369.21     54.63 o 
   5   7   2        1.27       -7.23     62.61 o 
   6   7   2       85.73      -30.63     55.86 o 
  -6   8   2      240.21      288.13     73.32 o 
  -5   8   2     1424.57     1653.54     98.49 o 
  -4   8   2      334.99      283.15     55.38 o 
  -3   8   2      556.01      541.77     58.32 o 
  -2   8   2       38.21      126.61     40.06 o 
  -1   8   2     2930.67     3194.12    169.13 o 
   0   8   2      181.20      148.26     45.66 o 
   1   8   2       35.54       37.46     27.62 o 
   2   8   2      451.82      414.47     58.27 o 
   3   8   2       79.34        3.21     42.95 o 
   4   8   2      117.71      165.65     50.93 o 
   5   8   2      825.84      723.22     77.60 o 
   6   8   2      108.21      168.49     67.21 o 
  -6   9   2      383.33      368.68     73.48 o 
  -5   9   2      269.45      329.26     64.80 o 
  -4   9   2     1990.83     2065.22    111.61 o 
  -3   9   2     1399.28     1485.80     85.74 o 
  -2   9   2      188.77      239.66     49.70 o 
  -1   9   2      838.56      859.46     48.29 o 
   0   9   2     1964.89     1889.33     62.92 o 
   1   9   2      311.69      316.25     37.54 o 
   2   9   2      347.00      369.43     59.07 o 
   3   9   2     1569.58     1598.70     91.42 o 
   4   9   2      174.33      128.64     74.44 o 
   5   9   2       73.44       73.69     63.36 o 
  -5  10   2       25.88       42.63     71.28 o 
  -4  10   2       13.51       73.96     56.77 o 
  -3  10   2      215.89      214.97     59.45 o 
  -2  10   2      199.81      192.53     51.31 o 
  -1  10   2      267.62      277.00     38.58 o 
   0  10   2      163.56      183.00     41.19 o 
   1  10   2        0.48      -23.30     40.06 o 
   2  10   2      367.25      369.75     60.63 o 
   3  10   2      612.16      511.03     70.48 o 
   4  10   2        0.14      -20.99     52.65 o 
   5  10   2       15.39       -9.53     67.96 o 
  -4  11   2      973.99      830.28     85.15 o 
  -3  11   2      452.36      500.59     70.27 o 
  -2  11   2       14.20       37.76     49.65 o 
  -1  11   2     2020.82     2037.80     76.13 o 
   0  11   2     3013.34     3011.83     91.12 o 
   1  11   2     1046.18      956.00     59.26 o 
   2  11   2       11.02       54.36     58.00 o 
   3  11   2      643.15      470.49     81.14 o 
   4  11   2      753.60      835.95     95.97 o 
  -3  12   2        0.32      -58.32     64.48 o 
  -2  12   2       14.81      -45.36     45.36 o 
  -1  12   2      753.24      910.50     70.69 o 
   0  12   2        8.19      -23.84     35.32 o 
   1  12   2       41.06       33.52     37.28 o 
   2  12   2      123.64      143.05     63.41 o 
   3  12   2      764.18      661.15     83.65 o 
  -2  13   2        3.51       -8.14     52.75 o 
  -1  13   2      150.21      112.07     43.92 o 
   0  13   2      433.43      437.34     97.34 o 
   1  13   2       78.97       13.48     42.37 o 
   2  13   2       88.01      107.59     57.95 o 
  -8   1   3       46.92        1.62     51.16 o 
  -7   1   3      790.51      612.81    135.79 o 
  -6   1   3     2498.25     2548.25     78.16 o 
  -5   1   3     1190.48     1101.01     76.05 o 
  -4   1   3      277.00      287.73     29.61 o 
  -3   1   3     1285.30     1308.66     37.85 o 
  -2   1   3     1146.96     1129.36     42.52 o 
  -1   1   3     8005.84     8240.77    169.67 o 
   0   1   3      793.87      844.06     16.73 o 
   1   1   3     5472.94     4674.26     61.19 o 
   2   1   3     4571.45     4495.80    103.05 o 
   3   1   3       75.67      108.69     22.98 o 
   4   1   3      556.81      576.70     38.27 o 
   5   1   3     2840.45     2742.11     73.06 o 
   6   1   3      100.06       97.98     44.20 o 
   7   1   3       19.90       76.92     40.95 o 
  -7   2   3        4.06       78.08     50.66 o 
  -6   2   3      918.26      995.82     72.41 o 
  -5   2   3       24.76       45.63     39.26 o 
  -4   2   3      105.36      143.10     35.03 o 
  -3   2   3       62.25       84.14     26.83 o 
  -2   2   3     4633.21     4779.33    148.08 o 
  -1   2   3      745.03      806.84     26.16 o 
   0   2   3     1603.20     1639.87     48.41 o 
   1   2   3     7689.15     7615.03    215.27 o 
   2   2   3       30.59      -18.91     24.96 o 
   3   2   3       37.65      165.70     35.19 o 
   4   2   3       35.18       34.33     38.83 o 
   5   2   3      803.21      852.61     73.00 o 
   6   2   3      139.04       93.67     63.41 o 
   7   2   3      131.88      143.21     70.00 o 
  -7   3   3     1298.17     1310.19     90.78 o 
  -6   3   3     3773.94     3648.66    137.48 o 
  -5   3   3     5813.53     5776.11    204.16 o 
  -4   3   3      198.65      178.72     37.54 o 
  -3   3   3     2998.80     3127.02     92.49 o 
  -2   3   3    14197.84    14258.40    406.70 o 
  -1   3   3     1786.51     1775.99     37.92 o 
   0   3   3     1523.05     1489.04     33.77 o 
   1   3   3      717.88      786.73     38.99 o 
   2   3   3    11491.88    12260.87    406.70 o 
   3   3   3      968.57     1162.38     58.70 o 
   4   3   3     1747.16     1876.17     81.03 o 
   5   3   3       77.91       65.98     46.86 o 
   6   3   3      160.28      192.21     61.64 o 
   7   3   3      409.85      344.74     76.96 o 
  -7   4   3       14.38       90.46     49.59 o 
  -6   4   3      656.81      639.14     67.16 o 
  -5   4   3     1481.88     1472.79     78.89 o 
  -4   4   3     3029.35     3094.73    109.79 o 
  -3   4   3      395.59      339.76     37.86 o 
  -2   4   3      264.07      217.33     34.92 o 
  -1   4   3     1600.73     1563.39     37.70 o 
   0   4   3     1591.86     1545.19     50.34 o 
   1   4   3      610.43      623.80     27.87 o 
   2   4   3        0.63      -12.26     25.87 o 
   3   4   3      481.44      419.72     45.58 o 
   4   4   3       48.10       65.87     40.60 o 
   5   4   3        2.51       -5.46     46.11 o 
   6   4   3       99.59      161.90     56.39 o 
   7   4   3       20.39       31.87     65.18 o 
  -7   5   3      169.29      201.00     61.11 o 
  -6   5   3     1175.44     1139.45     90.62 o 
  -5   5   3     3617.10     3687.64    125.86 o 
  -4   5   3     4202.10     4432.39    160.56 o 
  -3   5   3     1043.96     1128.96     58.97 o 
  -2   5   3     2089.35     2167.03     82.69 o 
  -1   5   3      380.73      347.50     42.76 o 
   0   5   3      800.55      857.27     32.91 o 
   1   5   3      636.32      571.30     30.69 o 
   2   5   3     1367.43     1291.71     61.38 o 
   3   5   3       15.25       35.61     38.99 o 
   4   5   3     2115.78     2175.60     90.67 o 
   5   5   3     4807.51     4778.63    162.01 o 
   6   5   3     1031.39     1230.71     91.05 o 
   7   5   3        3.29      -59.45     59.45 o 
  -7   6   3     1640.52     1767.88    109.41 o 
  -6   6   3      915.23      920.73     90.88 o 
  -5   6   3      430.57      402.10     62.45 o 
  -4   6   3       19.58       47.83     47.99 o 
  -3   6   3     1915.49     1770.13     74.23 o 
  -2   6   3      497.38      526.61     48.15 o 
  -1   6   3      312.79      356.16     29.54 o 
   0   6   3      266.21      345.00     27.30 o 
   1   6   3     1373.76     1510.79     70.53 o 
   2   6   3     1539.10     1550.23     69.62 o 
   3   6   3     1911.74     1959.50     86.55 o 
   4   6   3      302.18      253.53     56.23 o 
   5   6   3        6.22      -20.62     51.41 o 
   6   6   3      979.44      966.36     91.63 o 
  -6   7   3      421.22      365.09     77.50 o 
  -5   7   3     1448.60     1268.52     83.81 o 
  -4   7   3      150.64      217.92     51.31 o 
  -3   7   3      449.56      374.78     50.29 o 
  -2   7   3     3006.09     3085.03     93.83 o 
  -1   7   3     8596.73     8900.79    339.95 o 
   0   7   3     4150.19     4325.08    233.32 o 
   1   7   3      387.86      365.33     37.01 o 
   2   7   3     1638.06     1617.55     77.33 o 
   3   7   3     1311.67     1394.70     78.25 o 
   4   7   3       52.96      125.53     51.15 o 
   5   7   3      703.60      654.13     73.10 o 
   6   7   3       76.35      133.78     82.42 o 
  -6   8   3      135.06      115.79     56.07 o 
  -5   8   3      768.88      674.16     72.19 o 
  -4   8   3     4765.94     4680.94    188.36 o 
  -3   8   3     2149.03     2171.64     95.17 o 
  -2   8   3      442.56      401.62     53.82 o 
  -1   8   3      425.71      476.25     55.94 o 
   0   8   3     2408.22     2379.23     75.25 o 
   1   8   3     3019.10     3119.72     85.06 o 
   2   8   3       14.85       17.67     40.43 o 
   3   8   3      777.41      662.75     66.57 o 
   4   8   3      176.79      291.56     58.64 o 
   5   8   3       10.90       55.27     56.07 o 
   6   8   3      728.14      709.78     93.67 o 
  -5   9   3      604.97      497.96     69.68 o 
  -4   9   3      653.93      618.84     68.39 o 
  -3   9   3       58.81      131.00     44.13 o 
  -2   9   3       79.85       39.85     45.04 o 
  -1   9   3      537.96      500.30     42.20 o 
   0   9   3      294.22      310.53     38.07 o 
   1   9   3      487.43      394.64     41.84 o 
   2   9   3      147.50      186.86     50.88 o 
   3   9   3       26.86       64.37     47.88 o 
   4   9   3      377.74      355.99     66.89 o 
   5   9   3      294.04      330.55     65.71 o 
  -5  10   3       18.02       -4.18     58.54 o 
  -4  10   3     1981.84     1922.39    108.24 o 
  -3  10   3     3500.67     3529.17    131.48 o 
  -2  10   3      662.03      618.25     67.69 o 
  -1  10   3      509.80      494.11     42.85 o 
   0  10   3     1349.34     1323.22     58.37 o 
   1  10   3     1875.08     1841.72     68.18 o 
   2  10   3       23.89      -62.77     62.77 o 
   3  10   3     1318.77     1276.72     89.38 o 
   4  10   3     1132.51     1180.32     91.37 o 
   5  10   3        1.35       64.37     79.26 o 
  -4  11   3       70.64       53.61     54.73 o 
  -3  11   3       46.65       46.17     70.53 o 
  -2  11   3       32.18       34.81     55.38 o 
  -1  11   3      206.36      242.19     77.87 o 
   0  11   3        0.07       -0.01     34.70 o 
   1  11   3        9.09      -41.68     41.68 o 
   2  11   3        1.89       -8.30     48.47 o 
   3  11   3        9.02      -43.22     46.86 o 
   4  11   3       41.97       42.95     71.07 o 
  -3  12   3     1235.54     1258.40    101.49 o 
  -2  12   3       74.05      103.04     62.07 o 
  -1  12   3        7.10       53.19     38.28 o 
   0  12   3     1825.46     1613.16     73.39 o 
   1  12   3       82.51       50.14     41.23 o 
   2  12   3      190.98      135.82     57.41 o 
   3  12   3      713.99      738.43     90.03 o 
  -2  13   3       70.00      125.91     69.73 o 
  -1  13   3       30.23       68.08     60.60 o 
   0  13   3        0.28       10.95     45.60 o 
   1  13   3      258.10      213.90     46.36 o 
  -7   0   4       28.12       88.74     59.39 o 
  -6   0   4     3864.03     3692.04    133.57 o 
  -5   0   4     6270.58     6232.99    225.90 o 
  -4   0   4     1694.76     1795.57     77.07 o 
  -3   0   4       36.10       37.01     32.03 o 
  -2   0   4      120.89      183.00     32.51 o 
  -1   0   4     4093.87     3858.69     72.26 o 
   0   0   4       45.10       34.38     16.09 o 
   1   0   4      242.55      157.90     40.22 o 
   2   0   4      822.59      934.44     43.01 o 
   3   0   4       21.68       61.21     29.30 o 
   4   0   4      196.44      245.93     46.33 o 
   5   0   4      811.36      776.02     69.03 o 
   6   0   4      293.47      197.25     60.04 o 
   7   0   4      548.23      583.92     84.51 o 
  -7   1   4        7.84       14.03     39.69 o 
  -6   1   4       32.95       71.10     47.73 o 
  -5   1   4      145.47      177.51     36.13 o 
  -4   1   4      216.93      224.76     64.51 o 
  -3   1   4     4854.65     5376.91    134.19 o 
  -2   1   4      167.59      184.92     20.55 o 
  -1   1   4     1471.88     1519.42     24.42 o 
   0   1   4     5116.84     4879.11    127.12 o 
   1   1   4     4769.59     4283.29    109.57 o 
   2   1   4     1086.01     1104.32     44.32 o 
   3   1   4      185.08      127.03     23.64 o 
   4   1   4      306.34      309.36     33.04 o 
   5   1   4      226.72      185.75     39.04 o 
   6   1   4      162.38      127.58     61.11 o 
   7   1   4      407.46      305.20     51.69 o 
  -7   2   4      241.16      170.68     54.09 o 
  -6   2   4        3.50       16.87     41.02 o 
  -5   2   4     1134.12     1175.02     72.19 o 
  -4   2   4     1592.91     1530.63     65.93 o 
  -3   2   4     2199.22     2291.76     77.28 o 
  -2   2   4      395.21      476.17     33.79 o 
  -1   2   4      175.25      248.66     38.48 o 
   0   2   4      138.48      115.35     21.48 o 
   1   2   4     2627.80     2524.47     53.38 o 
   2   2   4     2475.74     2316.24     77.87 o 
   3   2   4      130.67      148.99     37.97 o 
   4   2   4      316.77      245.39     50.45 o 
   5   2   4     3031.61     3032.28    115.68 o 
   6   2   4     4800.84     4891.85    155.69 o 
   7   2   4      512.88      496.30     84.51 o 
  -7   3   4       71.95      107.22     71.07 o 
  -6   3   4      255.53      293.22     65.45 o 
  -5   3   4      172.72      240.52     48.95 o 
  -4   3   4      213.87      176.73     39.10 o 
  -3   3   4     1243.38     1325.83     57.79 o 
  -2   3   4      414.89      539.31     36.74 o 
  -1   3   4      181.50      201.34     19.85 o 
   0   3   4     1594.47     1584.09     39.19 o 
   1   3   4     2628.22     2914.73     73.47 o 
   2   3   4      347.17      359.79     39.10 o 
   3   3   4      362.70      406.60     44.77 o 
   4   3   4      419.29      404.51     54.41 o 
   5   3   4       86.28       15.80     65.02 o 
   6   3   4      221.66      327.92     69.73 o 
   7   3   4        1.87      -51.84     62.50 o 
  -7   4   4       63.97      143.80     68.50 o 
  -6   4   4      100.15      121.73     54.68 o 
  -5   4   4     1738.38     1646.25     83.49 o 
  -4   4   4     2592.31     2613.58     87.56 o 
  -3   4   4        1.52       -4.61     27.58 o 
  -2   4   4     4675.70     4949.31    171.33 o 
  -1   4   4     2176.06     2151.61     57.67 o 
   0   4   4     1835.72     1791.55    145.65 o 
   1   4   4       88.91      114.89     24.64 o 
   2   4   4     7380.87     7020.11    368.46 o 
   3   4   4     1060.41     1207.79     64.59 o 
   4   4   4      494.67      541.82     56.45 o 
   5   4   4     1050.41     1107.59     96.72 o 
   6   4   4     1892.95     1895.88    112.20 o 
   7   4   4       73.19      170.31     69.62 o 
  -7   5   4      233.94      205.49     72.89 o 
  -6   5   4        3.66       15.42     47.56 o 
  -5   5   4       16.47       79.64     43.54 o 
  -4   5   4      491.64      540.54     55.38 o 
  -3   5   4        5.05       27.58     29.83 o 
  -2   5   4      116.55      171.49     33.31 o 
  -1   5   4      680.54      806.67     33.93 o 
   0   5   4      245.01      231.42     24.31 o 
   1   5   4      563.79      587.41     30.52 o 
   2   5   4      330.90      343.56     42.15 o 
   3   5   4        3.75       19.55     39.15 o 
   4   5   4       59.54      108.18     48.41 o 
   5   5   4      267.49      208.12     60.41 o 
   6   5   4       84.12       52.81     60.52 o 
   7   5   4      241.61      210.47     74.01 o 
  -7   6   4      169.08      246.41     66.94 o 
  -6   6   4     1613.36     1492.92     93.94 o 
  -5   6   4     1521.97     1514.51     93.88 o 
  -4   6   4     3038.18     3228.88    116.54 o 
  -3   6   4        3.19       16.01     33.53 o 
  -2   6   4     2778.62     2865.08     95.49 o 
  -1   6   4     3033.75     3198.53    201.21 o 
   0   6   4      857.75      952.17     99.13 o 
   1   6   4     3943.72     4071.92    125.48 o 
   2   6   4     1745.24     1899.84     78.35 o 
   3   6   4      442.26      434.45     54.31 o 
   4   6   4      554.26      646.90     65.34 o 
   5   6   4     2341.64     2459.77    111.99 o 
   6   6   4      520.83      389.67     76.21 o 
  -6   7   4      982.18      933.91     84.94 o 
  -5   7   4       43.34       96.72     66.84 o 
  -4   7   4      277.83      222.85     53.66 o 
  -3   7   4     3303.33     3353.03    104.54 o 
  -2   7   4     1645.68     1658.04     75.09 o 
  -1   7   4      370.43      359.37     55.43 o 
   0   7   4     1426.59     1422.80     60.25 o 
   1   7   4     1098.94     1049.75     50.69 o 
   2   7   4       33.10       14.94     55.11 o 
   3   7   4      918.78      879.76     70.32 o 
   4   7   4     1371.24     1448.63     84.94 o 
   5   7   4      510.35      456.89     70.16 o 
   6   7   4       77.73       44.88     67.80 o 
  -6   8   4       95.52      132.18     69.30 o 
  -5   8   4     1643.96     1656.54     95.65 o 
  -4   8   4      523.46      587.67     67.16 o 
  -3   8   4      286.10      238.43     49.54 o 
  -2   8   4        2.12       10.87     38.67 o 
  -1   8   4     1072.36     1055.08     81.00 o 
   0   8   4      174.49      173.93     33.51 o 
   1   8   4     1638.54     1619.96     69.49 o 
   2   8   4      607.58      578.30     61.27 o 
   3   8   4      443.95      486.50     62.87 o 
   4   8   4      768.94      761.24     75.03 o 
   5   8   4     1296.69     1318.06     95.22 o 
   6   8   4      906.58      839.06     99.61 o 
  -5   9   4      881.11      860.16     88.74 o 
  -4   9   4      504.82      524.26     65.50 o 
  -3   9   4     1397.72     1511.51     84.89 o 
  -2   9   4      620.35      741.91     64.96 o 
  -1   9   4      733.56      707.94     46.95 o 
   0   9   4     1248.00     1287.24     94.39 o 
   1   9   4       48.36       76.29     43.30 o 
   2   9   4      247.68      260.17     55.38 o 
   3   9   4     5428.24     5702.68    258.46 o 
   4   9   4     3107.92     2988.63    142.99 o 
   5   9   4      348.96      418.06     68.98 o 
  -5  10   4       17.05      119.48     60.30 o 
  -4  10   4      113.09       -1.50     56.93 o 
  -3  10   4        0.11       62.77     51.68 o 
  -2  10   4      260.20      315.12     57.52 o 
  -1  10   4      284.58      317.88     40.07 o 
   0  10   4     1564.26     1535.14     63.60 o 
   1  10   4      304.24      341.78     40.46 o 
   2  10   4       24.96       70.96     43.43 o 
   3  10   4       35.18       99.29     70.96 o 
   4  10   4      129.24       84.89     57.95 o 
   5  10   4       18.79        7.71     58.22 o 
  -4  11   4     1212.41     1453.83    102.88 o 
  -3  11   4     2443.50     2464.86    119.97 o 
  -2  11   4      661.52      637.32     71.02 o 
  -1  11   4       22.75       85.06     36.93 o 
   0  11   4     1927.42     1934.70     74.65 o 
   1  11   4     1134.28     1090.11     66.00 o 
   2  11   4        0.58      -55.59     63.89 o 
   3  11   4      210.65      152.47     61.70 o 
   4  11   4      962.72     1014.35     98.81 o 
  -3  12   4        6.32      -74.01     74.01 o 
  -2  12   4       91.93      119.59     57.79 o 
  -1  12   4      720.26      755.55     78.30 o 
   0  12   4      150.02       66.69     44.25 o 
   1  12   4        1.82       25.80     37.73 o 
   2  12   4       26.11       70.80     63.46 o 
   3  12   4      148.96      203.78     75.03 o 
  -1  13   4       61.28      120.22     67.94 o 
   0  13   4      313.56      298.95     49.55 o 
   1  13   4      334.23      384.73    140.64 o 
  -7   1   5      998.15      984.05     65.97 o 
  -6   1   5     1812.14     1868.45     71.84 o 
  -5   1   5      118.16      118.91     35.46 o 
  -4   1   5     1428.87     1401.53     49.09 o 
  -3   1   5       38.24       11.64     23.99 o 
  -2   1   5     2026.37     2320.85     51.24 o 
  -1   1   5      610.00      533.02     23.68 o 
   0   1   5     1347.77     1227.38     22.37 o 
   1   1   5     1063.06      958.67     40.59 o 
   2   1   5     4496.73     4373.04    109.45 o 
   3   1   5     8360.05     7808.20    208.26 o 
   4   1   5     3655.08     3609.31     85.25 o 
   5   1   5      575.32      526.33     55.19 o 
   6   1   5     3267.45     3319.47     93.79 o 
   7   1   5     1943.13     1977.99     82.45 o 
  -7   2   5      179.30      171.16     57.63 o 
  -6   2   5      841.75      826.96     70.43 o 
  -5   2   5      858.85      888.71     65.34 o 
  -4   2   5      969.08      949.60     58.38 o 
  -3   2   5      372.49      408.20     37.11 o 
  -2   2   5     7711.37     7848.51    350.26 o 
  -1   2   5      231.45      252.25     39.47 o 
   0   2   5     2775.62     2810.93    134.77 o 
   1   2   5     2479.30     2302.99     54.42 o 
   2   2   5      143.99      213.31     32.94 o 
   3   2   5      378.32      509.26     50.50 o 
   4   2   5      850.84      819.03     66.30 o 
   5   2   5      633.81      615.25     69.89 o 
   6   2   5      219.38      327.76     70.05 o 
   7   2   5      168.55      200.03     71.82 o 
  -7   3   5      183.90       44.08     68.23 o 
  -6   3   5      394.64      399.63     63.25 o 
  -5   3   5     2605.12     2581.02    103.68 o 
  -4   3   5     2552.96     2491.21     81.51 o 
  -3   3   5     1571.22     1710.90     61.59 o 
  -2   3   5     2597.76     2749.24     88.58 o 
  -1   3   5     1290.96     1218.66     80.09 o 
   0   3   5       80.27      133.51     48.66 o 
   1   3   5        1.18        5.46     17.27 o 
   2   3   5     2306.05     2233.82     78.83 o 
   3   3   5     3195.34     3256.36     98.54 o 
   4   3   5      117.32        5.14     46.27 o 
   5   3   5      188.81      210.26     62.66 o 
   6   3   5      410.78      332.64     71.87 o 
   7   3   5      546.61      552.43     84.73 o 
  -7   4   5       88.01      239.45     61.38 o 
  -6   4   5      231.03      411.95     80.12 o 
  -5   4   5     1037.62     1039.52     71.12 o 
  -4   4   5        0.55       20.30     44.61 o 
  -3   4   5      602.69      635.55     48.15 o 
  -2   4   5     2095.65     2097.84     68.98 o 
  -1   4   5     3811.11     3869.75     96.64 o 
   0   4   5      113.60      104.48     20.50 o 
   1   4   5      688.15      750.49     35.86 o 
   2   4   5     6649.74     7041.10    261.14 o 
   3   4   5       19.22        7.50     42.36 o 
   4   4   5      114.22       53.66     42.63 o 
   5   4   5      362.72      465.13     66.78 o 
   6   4   5      376.08      401.62     70.37 o 
   7   4   5        4.61       68.50     90.51 o 
  -7   5   5     1918.78     2004.76    117.93 o 
  -6   5   5        0.35      -28.28     42.90 o 
  -5   5   5      220.99      198.64     53.56 o 
  -4   5   5       92.41       56.39     47.34 o 
  -3   5   5      933.36      987.89     57.36 o 
  -2   5   5     2854.77     3034.48     84.67 o 
  -1   5   5     1136.33     1176.05     39.72 o 
   0   5   5        8.44       23.07     19.71 o 
   1   5   5     2813.17     2621.20     66.39 o 
   2   5   5    14233.33    15667.45    561.21 o 
   3   5   5     2324.32     2317.15     91.15 o 
   4   5   5       50.35       46.06     42.09 o 
   5   5   5      863.37     1051.03     84.67 o 
   6   5   5     2836.11     3118.72    151.56 o 
  -7   6   5       13.33      -20.73    111.66 o 
  -6   6   5     1465.19     1466.41     95.12 o 
  -5   6   5       96.25      177.86     52.75 o 
  -4   6   5      292.96      295.63     51.95 o 
  -3   6   5      450.39      441.25     49.59 o 
  -2   6   5      865.14      863.05     63.04 o 
  -1   6   5      578.66      594.56     35.35 o 
   0   6   5     1374.23     1382.93     45.85 o 
   1   6   5     1363.19     1341.15     58.16 o 
   2   6   5       48.46       58.97     39.42 o 
   3   6   5      683.33      675.23     62.34 o 
   4   6   5     2952.41     2993.51    113.00 o 
   5   6   5     3617.05     3590.23    135.44 o 
   6   6   5      930.19      770.67     89.76 o 
  -6   7   5        2.57       27.10     67.64 o 
  -5   7   5     1195.31     1320.85     81.73 o 
  -4   7   5     1586.61     1536.14     86.28 o 
  -3   7   5      234.45      264.30     47.66 o 
  -2   7   5      428.90      502.25     53.93 o 
  -1   7   5     4004.78     4166.58    232.57 o 
   0   7   5     3260.55     3375.10    219.12 o 
   1   7   5      863.41      789.42    116.86 o 
   2   7   5      600.82      590.67     60.57 o 
   3   7   5      425.76      354.81     62.23 o 
   4   7   5        1.43       75.03     47.56 o 
   5   7   5      963.64      876.44     82.96 o 
   6   7   5      354.86      319.09     77.01 o 
  -6   8   5      587.99      683.05     81.35 o 
  -5   8   5       26.23       55.70     47.45 o 
  -4   8   5      112.80      163.18     53.23 o 
  -3   8   5     2950.23     2850.83    116.70 o 
  -2   8   5      601.67      495.28     57.63 o 
  -1   8   5      189.10      235.43     59.37 o 
   0   8   5      252.81      287.84     58.80 o 
   1   8   5     4843.15     4789.20    120.98 o 
   2   8   5      269.15      323.05     56.56 o 
   3   8   5      386.12      405.15     59.13 o 
   4   8   5      771.05      941.08     78.62 o 
   5   8   5      366.62      351.59     72.09 o 
  -5   9   5       42.32       86.60     52.11 o 
  -4   9   5        9.65      -16.07     49.06 o 
  -3   9   5       68.18        3.21     45.47 o 
  -2   9   5       90.77      141.07     45.47 o 
  -1   9   5      156.67      167.19     36.29 o 
   0   9   5      355.35      342.88     40.03 o 
   1   9   5     2063.37     2068.43     66.76 o 
   2   9   5      456.68      528.38     63.68 o 
   3   9   5       59.80       76.00     51.79 o 
   4   9   5       57.80      176.73     57.79 o 
   5   9   5      349.94      311.64     83.60 o 
  -5  10   5      636.79      672.13     80.92 o 
  -4  10   5      275.21      302.70     64.11 o 
  -3  10   5      867.60      856.79     79.64 o 
  -2  10   5      180.11      207.85     51.47 o 
  -1  10   5        3.62      -10.77     30.23 o 
   0  10   5     4948.61     4972.80    135.17 o 
   1  10   5     1353.16     1374.01     61.90 o 
   2  10   5        5.93       52.70     50.93 o 
   3  10   5      915.95      953.88     83.76 o 
   4  10   5     2152.29     1933.47    123.82 o 
  -4  11   5       29.23      -45.09     56.02 o 
  -3  11   5       38.45       52.48     54.57 o 
  -2  11   5        3.40       37.22     47.02 o 
  -1  11   5      125.75       89.75     38.46 o 
   0  11   5      179.09      172.23     43.55 o 
   1  11   5      180.79      215.90     73.67 o 
   2  11   5       13.77       44.72     61.38 o 
   3  11   5       10.61       96.13     75.46 o 
   4  11   5       98.48      151.35     69.35 o 
  -3  12   5      337.16      269.39     74.98 o 
  -2  12   5      289.39      239.13     61.27 o 
  -1  12   5      390.13      341.83     47.30 o 
   0  12   5      766.43      765.09     61.82 o 
   1  12   5      484.73      554.70     70.04 o 
   2  12   5       14.96       68.12     56.77 o 
   3  12   5      855.35      612.52     88.90 o 
  -1  13   5       21.13       62.70     49.19 o 
   0  13   5       70.76      -21.77     50.78 o 
   1  13   5      595.05      629.04     60.21 o 
  -7   0   6      244.38      354.70     72.73 o 
  -6   0   6      199.35      202.87     60.09 o 
  -5   0   6     1331.47     1443.28     86.71 o 
  -4   0   6     2214.88     2305.58     86.81 o 
  -3   0   6     6961.98     7243.27    206.67 o 
  -2   0   6       70.28       66.78     28.49 o 
  -1   0   6     4765.03     4469.02    144.07 o 
   0   0   6    15847.88    15218.55    288.31 o 
   1   0   6      125.87       72.36     20.24 o 
   2   0   6       14.74       65.55     27.90 o 
   3   0   6     1546.31     1511.40     68.55 o 
   4   0   6     8326.05     8217.88    265.37 o 
   5   0   6      292.29      232.91     54.63 o 
   6   0   6      788.40      896.74     79.69 o 
   7   0   6      289.47      317.21     69.68 o 
  -7   1   6       78.75      107.65     43.47 o 
  -6   1   6      438.34      478.24     47.39 o 
  -5   1   6      627.50      642.04     46.97 o 
  -4   1   6      376.08      390.31     34.90 o 
  -3   1   6     1394.11     1600.40     46.69 o 
  -2   1   6     6411.90     6736.31    143.21 o 
  -1   1   6     1773.18     1798.18     31.54 o 
   0   1   6     2697.48     2430.67     59.68 o 
   1   1   6       35.84       34.16     18.46 o 
   2   1   6      224.89      165.91     49.67 o 
   3   1   6     1246.09     1347.42     50.11 o 
   4   1   6      131.61      178.90     32.41 o 
   5   1   6       30.60       11.46     30.97 o 
   6   1   6       30.95       72.02     50.05 o 
   7   1   6       19.46      -39.57     39.57 o 
  -7   2   6     1638.56     1649.20    101.76 o 
  -6   2   6     1138.90     1191.56     79.64 o 
  -5   2   6      716.39      716.74     60.57 o 
  -4   2   6      205.51      272.22     42.04 o 
  -3   2   6       51.65       61.59     30.21 o 
  -2   2   6      139.44      146.26     29.51 o 
  -1   2   6     9120.78     8512.51    234.23 o 
   0   2   6     9824.08     9926.64    243.25 o 
   1   2   6      126.18       82.89     27.93 o 
   2   2   6     5445.59     5217.74    211.33 o 
   3   2   6    17600.48    17471.00    622.27 o 
   4   2   6     9118.40     8714.56    297.07 o 
   5   2   6      981.94     1068.98     82.15 o 
   6   2   6      410.30      427.11     70.80 o 
   7   2   6     3308.46     3026.44    149.21 o 
  -7   3   6      205.82      210.96     63.89 o 
  -6   3   6      116.04      117.13     57.20 o 
  -5   3   6      133.90      169.99     44.45 o 
  -4   3   6     1365.33     1220.86     69.84 o 
  -3   3   6       96.04      185.41     34.12 o 
  -2   3   6       13.12       -2.52     27.53 o 
  -1   3   6     1968.13     2105.69     53.88 o 
   0   3   6      703.55      663.77     29.76 o 
   1   3   6     6735.22     6472.53    146.51 o 
   2   3   6     1734.15     1636.99     66.94 o 
   3   3   6     1736.05     1664.62     79.53 o 
   4   3   6      242.42      171.33     52.27 o 
   5   3   6     2131.85     2183.63    106.90 o 
   6   3   6     2370.43     2370.97    120.50 o 
   7   3   6      432.29      270.78    152.47 o 
  -7   4   6      337.88      399.21     62.87 o 
  -6   4   6      119.37       78.19     75.03 o 
  -5   4   6       26.28       60.36     51.63 o 
  -4   4   6     1984.60     1949.70     79.58 o 
  -3   4   6      851.14      793.43     51.31 o 
  -2   4   6     2954.00     2974.33    107.86 o 
  -1   4   6     2357.64     2219.19    117.69 o 
   0   4   6     2611.04     2523.05     61.56 o 
   1   4   6     3067.88     3046.67     78.65 o 
   2   4   6     3124.65     3023.12    107.70 o 
   3   4   6     6284.76     6723.73    231.31 o 
   4   4   6      979.48     1010.22     76.53 o 
   5   4   6        0.26      -37.92     48.68 o 
   6   4   6      479.72      272.06     99.99 o 
   7   4   6      429.74      556.39     91.21 o 
  -7   5   6      123.33       17.62     49.59 o 
  -6   5   6        3.43        5.52     45.95 o 
  -5   5   6      225.64      319.14     50.50 o 
  -4   5   6      336.07      384.21     51.04 o 
  -3   5   6      144.26      194.57     39.52 o 
  -2   5   6     1215.83     1210.84     60.30 o 
  -1   5   6      343.43      323.88     29.52 o 
   0   5   6      456.76      369.78     30.42 o 
   1   5   6     1536.65     1542.44     46.66 o 
   2   5   6     5911.33     5806.31    212.56 o 
   3   5   6     1061.96     1136.30     78.73 o 
   4   5   6       43.90       87.67     48.09 o 
   5   5   6     1449.11     1377.30     97.15 o 
   6   5   6      799.20      800.66     88.47 o 
  -7   6   6      129.99      166.99     66.20 o 
  -6   6   6       18.61      102.18     52.54 o 
  -5   6   6     3311.38     3500.79    116.16 o 
  -4   6   6       40.06       44.24     40.22 o 
  -3   6   6       85.86      137.80     39.42 o 
  -2   6   6      534.21      529.77     48.74 o 
  -1   6   6     2616.14     2613.95    162.94 o 
   0   6   6       27.90       26.35     32.48 o 
   1   6   6      648.39      585.12     36.74 o 
   2   6   6     2313.10     2224.93     88.69 o 
   3   6   6      482.86      501.77     61.00 o 
   4   6   6        4.94      -50.13     50.13 o 
   5   6   6        4.21      -52.22     52.22 o 
   6   6   6      372.57      396.31     77.07 o 
  -6   7   6     1105.78     1201.95     90.78 o 
  -5   7   6      769.83      933.10     77.28 o 
  -4   7   6       12.57       36.58     42.68 o 
  -3   7   6      281.60      259.85     48.47 o 
  -2   7   6     2391.44     2441.77     89.06 o 
  -1   7   6      185.95      117.01     35.53 o 
   0   7   6      261.85      228.56     37.44 o 
   1   7   6     3489.55     3455.26     89.30 o 
   2   7   6     1581.21     1498.49     81.62 o 
   3   7   6       19.85      -12.48     44.34 o 
   4   7   6      273.09      301.04     60.73 o 
   5   7   6     1327.92     1301.84     95.65 o 
   6   7   6      151.12      161.79     83.71 o 
  -6   8   6       66.67       17.73     56.77 o 
  -5   8   6       20.37        6.43     56.50 o 
  -4   8   6      338.14      343.03     67.16 o 
  -3   8   6      784.26      690.07     61.91 o 
  -2   8   6      555.64      547.61     59.29 o 
  -1   8   6     1166.92     1187.22     53.19 o 
   0   8   6      148.56      155.02     34.93 o 
   1   8   6     1310.53     1274.58     54.96 o 
   2   8   6     1107.76     1034.32     82.10 o 
   3   8   6     1016.33      983.23     83.92 o 
   4   8   6      227.76      107.11     64.91 o 
   5   8   6      171.54      168.17     67.00 o 
  -5   9   6      140.34      157.83     56.93 o 
  -4   9   6      176.02      215.67     57.47 o 
  -3   9   6     1213.36     1189.90     89.49 o 
  -2   9   6       90.61       67.96     43.22 o 
  -1   9   6      326.67      324.55     39.95 o 
   0   9   6     2796.95     2845.71    152.45 o 
   1   9   6     1885.07     1917.61     67.88 o 
   2   9   6     1374.15     1516.33     91.85 o 
   3   9   6      259.12      280.31     61.32 o 
   4   9   6     1863.31     1790.75    107.86 o 
   5   9   6      693.72      693.60     81.67 o 
  -5  10   6        0.18       60.09     55.70 o 
  -4  10   6      201.59      116.48     63.62 o 
  -3  10   6      301.18      219.42     61.43 o 
  -2  10   6      155.38       65.66     45.58 o 
  -1  10   6        0.15        9.90     33.15 o 
   0  10   6      680.45      697.23     50.64 o 
   1  10   6      156.43      186.77     38.50 o 
   2  10   6       35.28       52.81     48.84 o 
   3  10   6        0.25      -22.07     48.58 o 
   4  10   6        0.40      -12.16     72.19 o 
  -4  11   6      145.89      124.89     59.66 o 
  -3  11   6      982.01     1194.03     93.24 o 
  -2  11   6      686.14      800.34     79.32 o 
  -1  11   6        1.86        7.34     36.75 o 
   0  11   6      255.92      268.70     46.72 o 
   1  11   6     1213.14     1230.31     84.14 o 
   2  11   6      508.24      608.56     75.35 o 
   3  11   6        1.52        5.19     52.59 o 
  -3  12   6        2.25      -30.53     51.52 o 
  -2  12   6        3.26      -30.10     51.15 o 
  -1  12   6        8.03       28.89     48.25 o 
   0  12   6       64.12       58.93     45.84 o 
   1  12   6        9.32      -17.54     41.48 o 
   2  12   6       15.06       49.49     56.39 o 
   0  13   6      809.62      777.40     62.08 o 
  -7   1   7      740.30      761.64     63.73 o 
  -6   1   7     2230.73     2225.04     78.75 o 
  -5   1   7        0.17        7.47     34.71 o 
  -4   1   7     2042.54     1910.62     58.51 o 
  -3   1   7     4172.84     4319.82    378.77 o 
  -2   1   7     1336.96     1450.84     54.55 o 
  -1   1   7     7435.76     7152.48    224.09 o 
   0   1   7    37853.20    36164.88    432.42 o 
   1   1   7    17558.00    16510.01    291.70 o 
   2   1   7        0.05       13.69     20.50 o 
   3   1   7     4539.09     4403.59    282.05 o 
   4   1   7    12581.08    12259.43    317.08 o 
   5   1   7     2587.79     2546.51     75.50 o 
   6   1   7       60.14       65.11     41.49 o 
   7   1   7      444.36      454.11    172.93 o 
  -7   2   7      122.00       50.24     79.74 o 
  -6   2   7      536.36      548.57     63.41 o 
  -5   2   7      173.10      232.00     52.27 o 
  -4   2   7      413.73      406.60     50.40 o 
  -3   2   7        1.79      -20.40     27.90 o 
  -2   2   7        4.02        6.80     28.71 o 
  -1   2   7     1082.74     1109.12     36.39 o 
   0   2   7      466.31      505.64     27.94 o 
   1   2   7     1849.97     1783.43     44.76 o 
   2   2   7     7065.42     6850.17    217.06 o 
   3   2   7     1817.38     1658.47     79.80 o 
   4   2   7       93.97      155.95     48.79 o 
   5   2   7      332.22      498.18     67.64 o 
   6   2   7      235.70      295.57     68.61 o 
   7   2   7      510.41      427.59    105.08 o 
  -7   3   7      589.12      620.07     75.89 o 
  -6   3   7       14.71       26.14     50.40 o 
  -5   3   7      108.15      123.77     45.84 o 
  -4   3   7     4619.48     4611.75    142.14 o 
  -3   3   7     4023.92     3929.77    106.52 o 
  -2   3   7      140.51      136.67     32.78 o 
  -1   3   7     1872.03     1768.57     73.88 o 
   0   3   7     3843.24     3525.06    113.19 o 
   1   3   7     5378.67     4869.01    124.89 o 
   2   3   7      850.30      864.87     56.72 o 
   3   3   7     1818.02     1865.89     85.90 o 
   4   3   7      492.81      451.74     63.09 o 
   5   3   7      524.80      533.10     69.94 o 
   6   3   7        5.93       22.65     58.38 o 
   7   3   7      681.75      708.60     99.61 o 
  -7   4   7       15.12       44.67     53.13 o 
  -6   4   7      905.42      699.81     74.98 o 
  -5   4   7     3332.53     3105.33    110.06 o 
  -4   4   7     1431.44     1368.14     72.14 o 
  -3   4   7      105.79      107.49     49.81 o 
  -2   4   7     5945.30     5949.74    197.41 o 
  -1   4   7    10356.79     9913.33    578.46 o 
   0   4   7     3141.25     3379.08     82.31 o 
   1   4   7     1928.71     1833.14     49.59 o 
   2   4   7      986.40     1017.40     63.95 o 
   3   4   7     2080.82     2078.13     93.62 o 
   4   4   7        7.51       11.94     42.79 o 
   5   4   7      684.16      622.05     78.83 o 
   6   4   7      279.56      279.78     88.26 o 
  -7   5   7       11.28       71.50     62.07 o 
  -6   5   7       25.68       60.09     56.13 o 
  -5   5   7      460.27      431.18     56.02 o 
  -4   5   7        4.57       15.05     40.43 o 
  -3   5   7       49.72        9.96     35.19 o 
  -2   5   7     2341.99     2135.97     76.10 o 
  -1   5   7     7196.66     7345.06    407.08 o 
   0   5   7     3166.98     3129.45     79.32 o 
   1   5   7     1434.09     1351.39    118.79 o 
   2   5   7      322.56      368.14     50.61 o 
   3   5   7     3823.58     3816.18    120.98 o 
   4   5   7     2136.31     2212.50    104.70 o 
   5   5   7     1402.40     1464.97     95.70 o 
   6   5   7      100.12      114.88     64.00 o 
  -6   6   7      133.20      231.47     63.89 o 
  -5   6   7        5.17        3.53     53.34 o 
  -4   6   7      118.05      165.76     54.63 o 
  -3   6   7      289.12      293.27     45.20 o 
  -2   6   7     3531.85     3624.93    109.31 o 
  -1   6   7     1221.54     1249.55     65.50 o 
   0   6   7      270.92      310.64     33.01 o 
   1   6   7     3663.40     3569.21    143.05 o 
   2   6   7     9272.34     8574.67    314.80 o 
   3   6   7      923.76      972.15     84.14 o 
   4   6   7      184.36      206.83     56.39 o 
   5   6   7      984.01      979.59     88.42 o 
   6   6   7     1893.17     1707.63    119.16 o 
  -6   7   7      104.13       83.92     62.50 o 
  -5   7   7       88.87       22.76     47.77 o 
  -4   7   7      523.47      512.96     63.46 o 
  -3   7   7      360.21      338.21     50.77 o 
  -2   7   7        7.91       23.56     41.56 o 
  -1   7   7      355.10      405.58    100.47 o 
   0   7   7     1060.77     1065.65     49.63 o 
   1   7   7        8.71      -17.04     33.42 o 
   2   7   7       86.88      108.56     49.54 o 
   3   7   7       40.51       14.51     48.20 o 
   4   7   7      339.52      332.64     62.23 o 
   5   7   7       69.34       71.28     58.80 o 
   6   7   7       63.94       85.74     91.96 o 
  -6   8   7        7.93      -47.93     54.36 o 
  -5   8   7      147.39      124.73     60.79 o 
  -4   8   7       93.94      158.58     52.38 o 
  -3   8   7      560.37      441.09     62.45 o 
  -2   8   7     1416.35     1386.35     79.91 o 
  -1   8   7      974.95      998.66     75.84 o 
   0   8   7      147.60      141.43     33.59 o 
   1   8   7      114.34       79.71     34.13 o 
   2   8   7     1689.12     1805.53     95.44 o 
   3   8   7     1856.99     1712.07    101.17 o 
   4   8   7       62.35       47.13     65.93 o 
   5   8   7       24.99       27.21     54.95 o 
  -5   9   7       49.39      158.26     68.44 o 
  -4   9   7      324.99      287.81     70.00 o 
  -3   9   7      601.66      559.93     68.93 o 
  -2   9   7      107.29      140.26     47.56 o 
  -1   9   7        2.10        1.65     31.24 o 
   0   9   7      285.01      265.03     40.50 o 
   1   9   7      196.23      148.47     36.97 o 
   2   9   7       64.45       62.45     54.47 o 
   3   9   7        9.25       60.25     52.11 o 
   4   9   7       21.94       18.58     72.78 o 
   5   9   7       32.25       38.35     80.55 o 
  -4  10   7       18.05      111.56     52.91 o 
  -3  10   7     1334.86     1238.16     88.58 o 
  -2  10   7      428.13      467.28     63.84 o 
  -1  10   7      107.06      108.15     43.06 o 
   0  10   7       16.49       -5.89     33.24 o 
   1  10   7     2206.30     2280.46     76.32 o 
   2  10   7      606.86      686.16     77.07 o 
   3  10   7      445.41      570.10     70.75 o 
   4  10   7        3.88       77.50     59.50 o 
  -4  11   7        5.11       47.34     50.24 o 
  -3  11   7      510.21      386.41     67.43 o 
  -2  11   7        0.03      -75.35     78.73 o 
  -1  11   7       65.65       35.91     46.36 o 
   0  11   7      196.31      166.80     39.63 o 
   1  11   7      317.28      264.62     45.49 o 
   2  11   7        8.60       45.68     61.59 o 
   3  11   7       63.96       89.76     59.18 o 
  -2  12   7      937.75      935.25     90.13 o 
  -1  12   7      183.00      222.08     54.12 o 
   0  12   7       69.53       53.82    104.70 o 
   1  12   7      250.08      297.58     51.50 o 
   2  12   7      391.24      427.54     80.39 o 
  -7   0   8     2379.80     2356.78    128.53 o 
  -6   0   8     1639.40     1579.42    100.47 o 
  -5   0   8       77.45       36.47     51.41 o 
  -4   0   8     6398.11     6077.31    211.60 o 
  -3   0   8    14798.84    14188.67    581.30 o 
  -2   0   8    12213.33    12118.20    444.89 o 
  -1   0   8      113.26      151.69     24.65 o 
   0   0   8     4460.66     3893.65     84.43 o 
   1   0   8     9050.13     8110.23    211.91 o 
   2   0   8     2441.22     2298.94     82.80 o 
   3   0   8       73.93       48.20     39.04 o 
   4   0   8     1685.61     1630.67     84.30 o 
   5   0   8      457.73      393.31     59.07 o 
   6   0   8      577.05      583.54     72.41 o 
   7   0   8     1142.31      911.79    111.50 o 
  -7   1   8      113.73      113.36     45.26 o 
  -6   1   8      142.98      199.62     42.43 o 
  -5   1   8     1612.26     1729.95     82.82 o 
  -4   1   8     2763.15     2628.28    102.13 o 
  -3   1   8       83.26      114.14     30.24 o 
  -2   1   8      855.43      914.61     38.11 o 
  -1   1   8     1131.52     1125.41     27.85 o 
   0   1   8      325.90      275.49     30.52 o 
   1   1   8     1063.10     1047.58     27.53 o 
   2   1   8      152.81       99.91     26.75 o 
   3   1   8      837.58      867.25     45.19 o 
   4   1   8      244.32      185.72     35.46 o 
   5   1   8      595.45      490.57     75.41 o 
   6   1   8      109.53      151.07     78.03 o 
   7   1   8      186.92      159.10     48.53 o 
  -7   2   8      217.55      179.57     64.32 o 
  -6   2   8      806.00      808.43     77.71 o 
  -5   2   8       48.23       -3.48     46.91 o 
  -4   2   8     4323.24     4347.51    170.31 o 
  -3   2   8     8370.22     7826.39    249.89 o 
  -2   2   8      801.88      700.03     47.72 o 
  -1   2   8      431.86      411.55     28.83 o 
   0   2   8    23652.13    23003.41    770.46 o 
   1   2   8    18991.98    17718.03    380.30 o 
   2   2   8     3997.58     3782.49    134.10 o 
   3   2   8     1190.86     1269.33     76.00 o 
   4   2   8     4577.26     4621.07    158.74 o 
   5   2   8     1924.23     1937.87    109.15 o 
   6   2   8      191.83      172.24     74.07 o 
  -7   3   8      331.66      243.57     63.62 o 
  -6   3   8        3.27      -65.87     87.30 o 
  -5   3   8      618.74      616.70     62.45 o 
  -4   3   8      846.30      770.67     58.27 o 
  -3   3   8     1790.97     1943.81     75.19 o 
  -2   3   8     3725.35     3661.67    120.98 o 
  -1   3   8     3082.15     3119.26    151.94 o 
   0   3   8     1269.80     1216.90     40.84 o 
   1   3   8      651.27      634.24     35.78 o 
   2   3   8     5937.10     5553.37    195.80 o 
   3   3   8     3243.78     3231.83    131.75 o 
   4   3   8       28.27       17.24     44.50 o 
   5   3   8      144.90      197.84     64.59 o 
   6   3   8      475.28      494.59     81.57 o 
  -7   4   8      312.10      147.81     61.75 o 
  -6   4   8      758.31      818.82     73.21 o 
  -5   4   8       57.01      114.40     43.86 o 
  -4   4   8      449.60      434.87     52.65 o 
  -3   4   8     5425.64     5273.97    167.79 o 
  -2   4   8     6442.27     6978.39    241.32 o 
  -1   4   8     1013.05     1132.37     42.63 o 
   0   4   8     1765.58     1802.84    101.41 o 
   1   4   8     6444.15     6528.21    156.05 o 
   2   4   8     3881.77     4017.33    148.62 o 
   3   4   8      114.90      104.27     46.97 o 
   4   4   8      404.34      372.27     74.28 o 
   5   4   8      327.03      257.28     73.16 o 
   6   4   8       37.30      109.74     65.98 o 
  -7   5   8      144.08      177.06     64.59 o 
  -6   5   8      198.26      279.99     58.22 o 
  -5   5   8      900.51      899.20     70.10 o 
  -4   5   8     1298.93     1284.11     76.58 o 
  -3   5   8       88.84       98.28     37.17 o 
  -2   5   8     1560.28     1592.81     70.43 o 
  -1   5   8     7718.85     8012.89    202.48 o 
   0   5   8     1798.28     1647.34     58.43 o 
   1   5   8      934.88      918.34     43.88 o 
   2   5   8      730.60      716.36     62.71 o 
   3   5   8     4481.03     4441.66    133.51 o 
   4   5   8      284.66      345.76     82.37 o 
   5   5   8      603.55      436.53     71.02 o 
   6   5   8      142.29      107.06     69.89 o 
  -6   6   8       12.76       46.43     52.70 o 
  -5   6   8      168.99      154.51     50.02 o 
  -4   6   8      400.23      396.80     53.61 o 
  -3   6   8      270.56      248.29     48.36 o 
  -2   6   8      532.45      546.27     53.34 o 
  -1   6   8      217.47      185.27     33.58 o 
   0   6   8        7.65       -5.66     26.87 o 
   1   6   8     1467.03     1427.69    128.67 o 
   2   6   8      161.49      245.93     52.06 o 
   3   6   8     1287.85     1304.46     83.87 o 
   4   6   8      152.71      253.37     57.04 o 
   5   6   8      213.32      245.07     65.87 o 
   6   6   8      213.10      159.65     70.43 o 
  -6   7   8      347.19      343.61     67.43 o 
  -5   7   8     2241.20     2107.05    106.52 o 
  -4   7   8      315.19      403.17     60.79 o 
  -3   7   8       64.24       75.25     44.40 o 
  -2   7   8     2829.40     2707.73     96.13 o 
  -1   7   8     4508.28     4637.44    330.57 o 
   0   7   8     1384.69     1415.25     87.80 o 
   1   7   8      236.70      224.19     36.68 o 
   2   7   8     2167.14     2109.73    104.70 o 
   3   7   8      121.01      158.79     53.72 o 
   4   7   8      237.23      107.17     64.21 o 
   5   7   8        1.25       37.60     59.07 o 
  -5   8   8      202.49      270.78     63.25 o 
  -4   8   8       10.12      -84.94     84.94 o 
  -3   8   8       15.89       37.33     40.01 o 
  -2   8   8       47.36       29.88     39.15 o 
  -1   8   8        5.39       56.36     40.43 o 
   0   8   8      979.86     1001.04     51.67 o 
   1   8   8       26.23       47.67     31.79 o 
   2   8   8      265.25      317.32     58.91 o 
   3   8   8      171.85      270.62     62.50 o 
   4   8   8       90.77       61.48     65.12 o 
   5   8   8      310.48      298.79     72.78 o 
  -5   9   8        5.26      -55.70     55.70 o 
  -4   9   8       14.92       52.70     50.45 o 
  -3   9   8      421.78      426.57     61.05 o 
  -2   9   8     1943.27     2083.75     98.81 o 
  -1   9   8     1091.10     1109.02     56.52 o 
   0   9   8     1263.58     1194.23     57.44 o 
   1   9   8       27.42        9.60     40.81 o 
   2   9   8      566.10      582.63     74.55 o 
   3   9   8      941.72      955.92     85.64 o 
   4   9   8      560.21      537.17     81.94 o 
  -4  10   8       16.55       15.21     58.11 o 
  -3  10   8       18.48      -45.58     65.07 o 
  -2  10   8      301.33      273.14     57.36 o 
  -1  10   8       44.01       31.73     39.39 o 
   0  10   8       98.44      128.45     41.71 o 
   1  10   8        2.04       12.36     35.21 o 
   2  10   8       76.04      180.48     55.16 o 
   3  10   8       25.03       31.81     61.38 o 
   4  10   8        6.33      -27.05     54.47 o 
  -3  11   8       34.06      119.64     55.91 o 
  -2  11   8       16.47       13.34     68.44 o 
  -1  11   8      798.46      857.18     57.43 o 
   0  11   8      661.46      710.97     59.85 o 
   1  11   8       75.55       32.11     48.32 o 
   2  11   8        8.94      -19.87     60.20 o 
   3  11   8      358.24      386.41     83.44 o 
  -2  12   8      146.60      162.65     56.07 o 
  -1  12   8       44.82      117.76     55.91 o 
   0  12   8       17.95      -20.08     35.60 o 
   1  12   8       53.07      -70.60     79.38 o 
  -7   1   9     1366.21     1317.72     79.60 o 
  -6   1   9     2551.84     2729.02     87.46 o 
  -5   1   9     1111.71     1185.59     58.82 o 
  -4   1   9     2815.35     2772.18    261.30 o 
  -3   1   9    10388.68    10132.26    334.64 o 
  -2   1   9    12891.10    12539.07    350.23 o 
  -1   1   9     2379.10     2475.79     42.57 o 
   0   1   9     9816.39    10135.76    201.03 o 
   1   1   9     9495.73     8996.74    147.69 o 
   2   1   9     1806.71     1764.63     53.26 o 
   3   1   9      395.49      415.83     39.63 o 
   4   1   9     2064.29     1960.32     67.11 o 
   5   1   9      858.01      873.79     54.92 o 
   6   1   9       51.85       77.03     48.03 o 
  -7   2   9       65.92       96.94     61.16 o 
  -6   2   9       11.20       21.21     48.36 o 
  -5   2   9      569.31      581.24     66.09 o 
  -4   2   9      586.19      644.65     59.02 o 
  -3   2   9        1.91       27.05     35.67 o 
  -2   2   9     1709.16     1854.32     71.66 o 
  -1   2   9     1480.12     1487.84     46.16 o 
   0   2   9     2105.67     2111.71     52.38 o 
   1   2   9      706.96      694.75     36.95 o 
   2   2   9      930.97      963.90     64.75 o 
   3   2   9     1866.42     1962.77     90.13 o 
   4   2   9      517.60      434.02     66.57 o 
   5   2   9      139.97      138.76     58.05 o 
   6   2   9        8.25       66.20     74.87 o 
  -7   3   9      992.34      945.85    104.49 o 
  -6   3   9     2541.40     2674.10    113.91 o 
  -5   3   9      405.25      464.76     60.25 o 
  -4   3   9      144.16      157.13     54.47 o 
  -3   3   9     8086.09     8148.53    265.21 o 
  -2   3   9     7325.62     7596.37    243.73 o 
  -1   3   9     2666.67     2655.19    203.08 o 
   0   3   9     2249.66     2339.97     59.24 o 
   1   3   9     1114.03     1019.57     56.85 o 
   2   3   9     2243.22     2122.85     87.19 o 
   3   3   9       11.02      -28.81     44.29 o 
   4   3   9       19.92       14.35     47.93 o 
   5   3   9       26.53      -22.55     70.27 o 
   6   3   9        1.16      -28.01     55.43 o 
  -7   4   9      385.89      355.56     85.21 o 
  -6   4   9     1331.34     1273.29     86.22 o 
  -5   4   9     1659.88     1692.79     88.05 o 
  -4   4   9     5745.67     5666.43    192.48 o 
  -3   4   9      591.60      506.64     52.38 o 
  -2   4   9     1518.58     1568.06     69.35 o 
  -1   4   9     3178.07     3165.90     84.76 o 
   0   4   9     1737.92     1737.51     52.25 o 
   1   4   9      179.57      150.09     79.37 o 
   2   4   9      125.24      116.38     45.52 o 
   3   4   9       27.01       50.24     53.77 o 
   4   4   9      169.88      251.98     53.50 o 
   5   4   9     1312.06     1396.52    106.36 o 
   6   4   9      457.66      457.37     75.94 o 
  -6   5   9       63.34       80.60     76.75 o 
  -5   5   9      297.55      282.51     54.31 o 
  -4   5   9      393.56      432.36     58.22 o 
  -3   5   9      621.93      593.40     56.13 o 
  -2   5   9     3451.92     3587.66    144.76 o 
  -1   5   9      256.54      278.53     74.07 o 
   0   5   9       69.51       91.31     28.18 o 
   1   5   9     3081.66     2918.22     71.69 o 
   2   5   9     5721.73     5420.18    177.32 o 
   3   5   9       53.77       38.67     56.98 o 
   4   5   9       87.31       60.68     61.11 o 
   5   5   9      402.73      532.99     77.87 o 
   6   5   9      575.74      689.26     98.76 o 
  -6   6   9       23.70      -33.42     61.86 o 
  -5   6   9     1715.23     1461.06     87.83 o 
  -4   6   9      335.86      350.20     58.22 o 
  -3   6   9       60.99       50.56     42.42 o 
  -2   6   9     1811.39     1760.65     80.39 o 
  -1   6   9     6085.49     5961.88    428.31 o 
   0   6   9     1935.57     1912.20     63.31 o 
   1   6   9      857.56      877.99     46.80 o 
   2   6   9      819.04      826.53     71.07 o 
   3   6   9     1289.60     1341.63     90.35 o 
   4   6   9      129.17      178.13     58.32 o 
   5   6   9      120.04       62.71     58.54 o 
  -6   7   9      596.01      662.16     80.49 o 
  -5   7   9      949.36      975.25     79.05 o 
  -4   7   9      112.47       35.78     49.38 o 
  -3   7   9      108.66       22.07     43.27 o 
  -2   7   9     1541.15     1537.00     81.19 o 
  -1   7   9     4910.07     5065.79    363.06 o 
   0   7   9        0.13       -6.18     30.90 o 
   1   7   9      152.13      154.08     67.13 o 
   2   7   9      200.04      168.81     55.38 o 
   3   7   9      987.38      852.72     80.98 o 
   4   7   9       82.99      115.25     56.07 o 
   5   7   9       62.91      113.75     62.07 o 
  -5   8   9      683.95      603.04     74.76 o 
  -4   8   9     1638.57     1735.53     98.33 o 
  -3   8   9     2532.60     2165.53    100.85 o 
  -2   8   9      483.26      448.21     59.82 o 
  -1   8   9      685.07      628.35     47.73 o 
   0   8   9     1946.37     1978.46    145.32 o 
   1   8   9     1346.22     1371.36     58.26 o 
   2   8   9        9.34        3.80     48.47 o 
   3   8   9      132.23      155.20     62.07 o 
   4   8   9      209.25      183.86     66.94 o 
   5   8   9       11.53       54.57     62.45 o 
  -5   9   9        2.80      -44.24    106.47 o 
  -4   9   9       66.26       65.12     55.11 o 
  -3   9   9      174.19      274.80     53.34 o 
  -2   9   9       87.21       66.73     46.54 o 
  -1   9   9      168.65       83.17     60.20 o 
   0   9   9      252.08      297.50     44.09 o 
   1   9   9      421.69      435.67     66.44 o 
   2   9   9      209.27      233.45     71.50 o 
   3   9   9      531.95      498.66     77.66 o 
   4   9   9       43.16      113.16     62.18 o 
  -4  10   9     1281.40     1145.88     96.67 o 
  -3  10   9       31.33       88.58     49.06 o 
  -2  10   9       34.09       72.19     49.06 o 
  -1  10   9      383.15      342.58     46.32 o 
   0  10   9     1730.59     1766.07    156.38 o 
   1  10   9      724.59      609.15     53.71 o 
   2  10   9       10.06       24.64     55.86 o 
   3  10   9      637.59      564.59     87.72 o 
  -3  11   9       32.27      125.05     60.57 o 
  -2  11   9      139.88      141.01     59.45 o 
  -1  11   9      135.72       94.37     43.50 o 
   0  11   9        0.00       39.81     49.81 o 
   1  11   9       12.10      -54.00     61.40 o 
   2  11   9       17.78      -67.00     83.71 o 
  -1  12   9      550.85      611.92     58.21 o 
   0  12   9     1146.64     1075.50     94.74 o 
   1  12   9      362.09      398.03     68.28 o 
  -7   0  10     1769.42     1597.95    113.38 o 
  -6   0  10     4328.16     4676.50    154.83 o 
  -5   0  10     5025.55     5360.57    186.70 o 
  -4   0  10      254.67      293.59     51.68 o 
  -3   0  10       30.58       64.64     40.76 o 
  -2   0  10     4540.80     4103.34    145.19 o 
  -1   0  10     9167.98     9641.01    312.19 o 
   0   0  10       73.75       31.84     24.11 o 
   1   0  10      360.41      383.79     33.36 o 
   2   0  10      263.50      150.60     44.56 o 
   3   0  10      529.29      594.79     59.77 o 
   4   0  10        7.97       20.89     44.88 o 
   5   0  10      980.17      873.28     79.05 o 
   6   0  10       92.05      156.06     63.73 o 
  -7   1  10      464.85      449.87    113.14 o 
  -6   1  10      110.12       82.85     40.96 o 
  -5   1  10      160.55      180.93     41.96 o 
  -4   1  10      274.86      222.44     37.42 o 
  -3   1  10      386.70      406.48     38.41 o 
  -2   1  10       63.18       67.50     38.77 o 
  -1   1  10      188.00      185.88     23.33 o 
   0   1  10      375.24      360.81     23.14 o 
   1   1  10      119.21       87.13     32.82 o 
   2   1  10      144.42      139.72     31.39 o 
   3   1  10      231.43      243.92     36.47 o 
   4   1  10     1491.07     1448.89     87.59 o 
   5   1  10      321.92      295.27     44.88 o 
   6   1  10      371.95      428.49     94.82 o 
  -7   2  10      335.19      427.32    101.33 o 
  -6   2  10     2080.98     2224.28    121.41 o 
  -5   2  10     1403.19     1441.89     88.31 o 
  -4   2  10       36.07      -20.40     47.29 o 
  -3   2  10     3684.72     3730.44    121.25 o 
  -2   2  10     6411.79     6253.93    240.36 o 
  -1   2  10     1602.03     1587.32     50.63 o 
   0   2  10      339.34      372.83     55.56 o 
   1   2  10     3379.13     3228.71     76.72 o 
   2   2  10     1788.60     1862.08     85.31 o 
   3   2  10      163.94      154.99     55.48 o 
   4   2  10      316.39      330.49     60.09 o 
   5   2  10      150.40      189.64     56.77 o 
   6   2  10       56.06       96.03     59.18 o 
  -7   3  10        9.49       48.52     66.14 o 
  -6   3  10      254.01      335.10     61.75 o 
  -5   3  10      514.43      505.73     65.77 o 
  -4   3  10     2173.59     2224.55     92.60 o 
  -3   3  10        7.19       -1.18     35.61 o 
  -2   3  10     1264.13     1378.47     68.66 o 
  -1   3  10      757.57      718.63     41.45 o 
   0   3  10     1365.88     1248.26    126.74 o 
   1   3  10      108.92      142.46     40.89 o 
   2   3  10      452.99      536.04     65.55 o 
   3   3  10        3.72       38.35     45.84 o 
   4   3  10        1.11       49.43     71.50 o 
   5   3  10      142.56      170.25     57.09 o 
   6   3  10        6.38      179.04     66.30 o 
  -6   4  10     1714.67     1669.50    100.04 o 
  -5   4  10     3496.08     3500.52    146.10 o 
  -4   4  10     1600.96     1534.16     81.67 o 
  -3   4  10      110.50       85.42     38.94 o 
  -2   4  10     2705.29     2642.77     89.76 o 
  -1   4  10     4022.70     4164.24    149.34 o 
   0   4  10      465.76      406.36     35.50 o 
   1   4  10      114.91       75.62     31.32 o 
   2   4  10      615.70      677.59     65.87 o 
   3   4  10       76.32      140.26     50.61 o 
   4   4  10      715.32      768.31     83.92 o 
   5   4  10      410.52      447.08     86.81 o 
   6   4  10      379.69      356.74     79.42 o 
  -6   5  10       56.43      -13.44     79.05 o 
  -5   5  10     1590.84     1516.11     86.65 o 
  -4   5  10      941.89      920.36     69.19 o 
  -3   5  10     1737.63     1676.19     80.60 o 
  -2   5  10     1409.26     1349.98     72.78 o 
  -1   5  10      975.69      967.03     78.38 o 
   0   5  10      580.81      484.18     39.91 o 
   1   5  10        2.02       61.60     29.80 o 
   2   5  10      294.95      212.24     54.25 o 
   3   5  10      127.53      205.82     62.45 o 
   4   5  10       46.27        5.36     45.84 o 
   5   5  10        8.50      -53.13     53.13 o 
  -6   6  10       96.61      101.54     57.68 o 
  -5   6  10     1142.75     1078.13     80.55 o 
  -4   6  10     1443.42     1438.14     85.69 o 
  -3   6  10      100.68       97.15     46.27 o 
  -2   6  10     1304.90     1308.48     73.37 o 
  -1   6  10     2185.12     2203.28    163.16 o 
   0   6  10     1316.87     1184.68     55.70 o 
   1   6  10      533.40      489.26     43.10 o 
   2   6  10     2256.43     2303.60    109.47 o 
   3   6  10      570.88      604.75     70.59 o 
   4   6  10       36.06      -28.49     53.13 o 
   5   6  10      237.14      336.17     68.61 o 
  -6   7  10      221.99      381.96     88.90 o 
  -5   7  10      351.30      385.17     62.34 o 
  -4   7  10     1558.78     1590.82     92.65 o 
  -3   7  10     1875.27     1796.16     91.05 o 
  -2   7  10      278.02      289.36     53.40 o 
  -1   7  10      198.95      230.40     52.97 o 
   0   7  10      324.52      353.42     71.02 o 
   1   7  10      172.41      157.95     42.90 o 
   2   7  10      103.89       -4.12     65.34 o 
   3   7  10      646.72      567.48     78.03 o 
   4   7  10        7.49      -17.67     48.74 o 
   5   7  10       48.88       51.95     59.77 o 
  -5   8  10       93.51      126.23     63.25 o 
  -4   8  10      302.11      327.98     58.48 o 
  -3   8  10       25.66        3.91     54.63 o 
  -2   8  10      318.86      343.03     62.77 o 
  -1   8  10     1378.94     1367.77     62.35 o 
   0   8  10      617.15      671.72     48.12 o 
   1   8  10      633.15      551.91     45.76 o 
   2   8  10      111.91       63.30     52.43 o 
   3   8  10     1684.97     1642.83    106.15 o 
   4   8  10       92.99       10.93     92.81 o 
  -4   9  10     1247.60     1151.77     89.06 o 
  -3   9  10     1515.38     1474.88     93.19 o 
  -2   9  10        1.27      -18.58     49.54 o 
  -1   9  10      135.01      156.33     37.98 o 
   0   9  10     2286.39     2499.71    145.00 o 
   1   9  10     2271.98     2237.40     80.12 o 
   2   9  10      144.90       22.92     71.34 o 
   3   9  10      220.72      347.42    102.08 o 
   4   9  10     1010.64      876.76     92.49 o 
  -4  10  10      409.38      380.68     66.41 o 
  -3  10  10      190.40      157.08     57.41 o 
  -2  10  10        0.12      -11.09     45.95 o 
  -1  10  10      235.86      211.92     41.24 o 
   0  10  10      151.94       98.84     40.70 o 
   1  10  10       59.32       80.38     40.55 o 
   2  10  10        9.95      -20.08     53.50 o 
   3  10  10      113.20      146.05     72.14 o 
  -3  11  10     2150.27     2135.86    119.91 o 
  -2  11  10     1937.49     1930.15    111.24 o 
  -1  11  10       90.43      114.52     53.49 o 
   0  11  10      652.64      548.17    126.07 o 
   1  11  10      766.01      769.91     59.71 o 
   2  11  10       58.95      108.99     69.52 o 
  -7   1  11        2.99       31.40    131.64 o 
  -6   1  11      682.82      782.74     58.95 o 
  -5   1  11     2359.98     2501.80    110.89 o 
  -4   1  11     1026.99     1031.04     53.32 o 
  -3   1  11       11.21       17.51     37.60 o 
  -2   1  11       19.80       25.63     29.42 o 
  -1   1  11     1071.77     1054.91     43.90 o 
   0   1  11        4.50        4.33     18.61 o 
   1   1  11      147.80      143.94     21.82 o 
   2   1  11       92.40       93.70     32.07 o 
   3   1  11       31.06       67.23     47.61 o 
   4   1  11      389.21      386.44     45.09 o 
   5   1  11      689.66      707.23    109.15 o 
   6   1  11      221.60      227.23     52.86 o 
  -7   2  11       49.93       95.33     59.23 o 
  -6   2  11      105.99        9.48     56.72 o 
  -5   2  11      262.76      288.08     55.27 o 
  -4   2  11     1636.45     1477.77     81.89 o 
  -3   2  11       43.66        2.09     39.58 o 
  -2   2  11       51.47       95.81     40.01 o 
  -1   2  11      323.53      353.19     35.03 o 
   0   2  11       49.12       65.44     28.54 o 
   1   2  11       17.51       23.69     28.47 o 
   2   2  11        4.99        4.98     38.77 o 
   3   2  11      454.71      494.80     62.61 o 
   4   2  11        3.50       59.61     53.98 o 
   5   2  11       13.44       34.28     53.72 o 
   6   2  11      166.90      247.48     84.46 o 
  -6   3  11      412.57      463.69     68.07 o 
  -5   3  11     1778.21     1621.24     98.11 o 
  -4   3  11     3684.55     3591.83    126.82 o 
  -3   3  11     1394.57     1413.29     75.41 o 
  -2   3  11      156.04      196.12     45.15 o 
  -1   3  11      196.86      154.44     31.83 o 
   0   3  11     1722.20     1783.78     58.25 o 
   1   3  11        4.95       35.07     28.53 o 
   2   3  11      170.49      239.29     51.15 o 
   3   3  11       48.57      -49.70     49.70 o 
   4   3  11      257.32      192.85     57.36 o 
   5   3  11      607.31      642.46     84.83 o 
   6   3  11      824.14      897.28    102.72 o 
  -6   4  11      365.01      339.60     63.57 o 
  -5   4  11      180.80      239.29     56.34 o 
  -4   4  11       48.99       14.83     48.63 o 
  -3   4  11       84.36       12.96     41.29 o 
  -2   4  11       80.33       96.35     42.15 o 
  -1   4  11      315.03      371.31     37.97 o 
   0   4  11      589.11      554.68     41.20 o 
   1   4  11     1341.42     1270.05     52.91 o 
   2   4  11      641.50      650.06     65.07 o 
   3   4  11       11.57      127.78     77.12 o 
   4   4  11        2.76       71.93     52.91 o 
   5   4  11      196.56      207.42     72.57 o 
  -6   5  11      112.45      -51.47     97.85 o 
  -5   5  11     1053.14     1029.02     85.85 o 
  -4   5  11     1166.56     1109.09     80.33 o 
  -3   5  11       37.11      108.13     43.06 o 
  -2   5  11     2900.50     2684.38     95.76 o 
  -1   5  11     3396.37     3615.41    166.08 o 
   0   5  11      582.36      616.96     70.24 o 
   1   5  11        1.79       21.92     31.39 o 
   2   5  11     3692.97     3588.57    162.60 o 
   3   5  11      992.26     1040.16     82.32 o 
   4   5  11      166.83      138.44     55.48 o 
   5   5  11      136.40      193.66     75.14 o 
  -6   6  11       33.93       70.80     58.48 o 
  -5   6  11      116.82      -25.12     51.47 o 
  -4   6  11      535.05      593.99     67.21 o 
  -3   6  11      748.26      716.15     71.66 o 
  -2   6  11      184.25      228.31     49.38 o 
  -1   6  11      813.22      890.38    108.96 o 
   0   6  11      563.60      546.53     51.92 o 
   1   6  11     1320.16     1356.75     58.74 o 
   2   6  11      152.78      213.96     57.63 o 
   3   6  11       15.73       62.29     54.20 o 
   4   6  11      298.32      331.40     69.19 o 
   5   6  11      300.54      226.01     78.41 o 
  -5   7  11     1830.11     1720.91    102.93 o 
  -4   7  11     2233.51     2095.59    108.13 o 
  -3   7  11     1872.81     1815.71     93.78 o 
  -2   7  11       13.99       91.85     43.33 o 
  -1   7  11     1618.18     1540.09    117.88 o 
   0   7  11      745.70      709.34     49.71 o 
   1   7  11      432.46      432.14     43.40 o 
   2   7  11       15.20      -87.19    105.40 o 
   3   7  11        4.62       10.93     50.56 o 
   4   7  11       49.98       66.36     58.00 o 
  -5   8  11      338.35      227.34     61.59 o 
  -4   8  11      421.99      427.16     68.55 o 
  -3   8  11     2261.99     2284.00    111.66 o 
  -2   8  11     3681.89     3789.40    148.35 o 
  -1   8  11      247.14      220.29     54.89 o 
   0   8  11      304.58      334.53     43.99 o 
   1   8  11      441.74      443.26     47.06 o 
   2   8  11        6.20      -55.54     55.54 o 
   3   8  11      737.86      791.34     87.30 o 
   4   8  11      498.31      551.63     89.44 o 
  -4   9  11      259.28      301.14     61.59 o 
  -3   9  11       50.20       49.97     49.81 o 
  -2   9  11        4.88      -11.35     42.04 o 
  -1   9  11      324.33      421.57     58.54 o 
   0   9  11       74.15      138.38     43.46 o 
   1   9  11       17.38       43.78     42.42 o 
   2   9  11       86.90      132.98     74.60 o 
   3   9  11      738.38      725.04     88.80 o 
  -3  10  11     2030.66     1925.44    117.50 o 
  -2  10  11      633.95      523.35     75.84 o 
  -1  10  11       67.14      112.92     60.89 o 
   0  10  11      519.73      482.38     54.63 o 
   1  10  11      648.42      744.60     57.35 o 
   2  10  11       35.53        1.71     61.32 o 
  -2  11  11      117.73      119.11     59.07 o 
  -1  11  11       26.84      -56.74     60.79 o 
   0  11  11        1.14       -0.91     38.77 o 
   1  11  11       12.23      -18.67     41.77 o 
  -6   0  12      273.44      308.32     84.19 o 
  -5   0  12       42.04       84.62     60.30 o 
  -4   0  12     1087.52     1033.20     78.78 o 
  -3   0  12     1268.91     1218.82     78.08 o 
  -2   0  12     2094.26     2105.44     89.17 o 
  -1   0  12      373.28      354.33     37.62 o 
   0   0  12      374.20      329.59     37.87 o 
   1   0  12     1873.12     1837.42     61.37 o 
   2   0  12        6.64       32.24     43.49 o 
   3   0  12      828.88      769.33     73.96 o 
   4   0  12      850.91      796.48     78.51 o 
   5   0  12      611.11      759.64     78.73 o 
   6   0  12     1151.51     1064.16    105.13 o 
  -6   1  12        0.94      -18.60     41.66 o 
  -5   1  12      609.94      688.15     58.40 o 
  -4   1  12        0.57        9.87     32.72 o 
  -3   1  12     1907.80     1895.76     69.73 o 
  -2   1  12      644.95      651.78     42.63 o 
  -1   1  12       92.53      118.65     22.40 o 
   0   1  12       67.27       60.22     22.49 o 
   1   1  12      759.99      706.77     31.72 o 
   2   1  12      509.57      522.92     42.77 o 
   3   1  12        0.19       36.34     31.20 o 
   4   1  12       23.32       23.49     43.49 o 
   5   1  12        0.18      -33.98     33.98 o 
   6   1  12       18.09       19.66     44.55 o 
  -6   2  12       27.38       76.64     54.25 o 
  -5   2  12      142.11      142.08     56.02 o 
  -4   2  12      680.86      634.53     65.82 o 
  -3   2  12      259.34      240.14     52.22 o 
  -2   2  12      456.83      521.31     59.93 o 
  -1   2  12      730.19      759.38     46.68 o 
   0   2  12      266.59      237.12     67.99 o 
   1   2  12       27.39       59.48     30.91 o 
   2   2  12      814.68      776.99     72.62 o 
   3   2  12     1581.16     1688.56     97.15 o 
   4   2  12      740.18      747.85     77.44 o 
   5   2  12       53.61      -18.69     64.37 o 
  -6   3  12      348.63      364.77     92.81 o 
  -5   3  12        9.97       55.86     48.36 o 
  -4   3  12      130.82       63.52     47.08 o 
  -3   3  12      394.39      272.55     50.40 o 
  -2   3  12      463.20      543.81     61.16 o 
  -1   3  12       22.39       57.72     30.25 o 
   0   3  12       12.78       22.19     29.85 o 
   1   3  12      310.95      386.85    137.26 o 
   2   3  12      176.87      142.46     50.99 o 
   3   3  12      740.76      794.23     82.10 o 
   4   3  12       11.64       -5.78     51.25 o 
   5   3  12      177.55      290.75     68.71 o 
  -6   4  12       27.21      142.99     57.20 o 
  -5   4  12     1022.58     1006.31     82.85 o 
  -4   4  12     1480.24     1407.93     83.76 o 
  -3   4  12     1679.52     1616.48     84.67 o 
  -2   4  12        0.96       44.29     39.79 o 
  -1   4  12      275.39      261.93     36.94 o 
   0   4  12       21.13       39.66     30.15 o 
   1   4  12       35.60       81.82     86.97 o 
   2   4  12     3191.70     3389.23    122.59 o 
   3   4  12      259.92      402.58     67.64 o 
   4   4  12      415.08      363.22     73.10 o 
   5   4  12       81.30      197.67     75.84 o 
  -6   5  12      734.95      742.77     80.76 o 
  -5   5  12       65.16      141.33     60.46 o 
  -4   5  12      202.53      194.94     54.41 o 
  -3   5  12       74.95      100.10     43.11 o 
  -2   5  12      776.16      832.69     67.80 o 
  -1   5  12      250.64      225.76     37.07 o 
   0   5  12        1.05      -30.61     30.61 o 
   1   5  12       20.38       -0.92     33.72 o 
   2   5  12        4.43       18.42     50.88 o 
   3   5  12       54.13       61.59     86.01 o 
   4   5  12      331.04      272.33     71.71 o 
   5   5  12      397.34      405.58     81.08 o 
  -5   6  12      479.17      470.65     73.00 o 
  -4   6  12     1099.23     1142.45     81.99 o 
  -3   6  12      433.53      494.32     58.00 o 
  -2   6  12       57.93       21.80     42.52 o 
  -1   6  12     1474.49     1491.92     62.15 o 
   0   6  12      308.57      340.48     40.09 o 
   1   6  12      353.59      348.22     85.93 o 
   2   6  12      526.88      514.99     69.78 o 
   3   6  12     1686.88     1587.66    108.18 o 
   4   6  12        0.99       48.04     66.62 o 
   5   6  12      532.98      447.78     83.07 o 
  -5   7  12      672.99      684.98     83.76 o 
  -4   7  12        1.18      -49.70     49.70 o 
  -3   7  12       54.69      -42.58     42.58 o 
  -2   7  12      920.96      922.77     71.12 o 
  -1   7  12       12.60        4.71     33.55 o 
   0   7  12       25.91       23.63     34.51 o 
   1   7  12        6.59       13.05     31.36 o 
   2   7  12      122.99       24.64     53.66 o 
   3   7  12      676.29      674.16     86.71 o 
   4   7  12      484.30      513.12     83.55 o 
  -4   8  12      391.79      393.26     67.75 o 
  -3   8  12        1.69      119.75     52.11 o 
  -2   8  12      272.66      279.40     62.77 o 
  -1   8  12      779.03      839.18     55.97 o 
   0   8  12      843.93      893.20     55.29 o 
   1   8  12      237.54      253.94     46.27 o 
   2   8  12      690.27      706.62     80.98 o 
   3   8  12      267.03      181.93     70.85 o 
   4   8  12      340.95      212.72     70.85 o 
  -4   9  12       85.55       57.25     61.86 o 
  -3   9  12      980.03      901.35     83.81 o 
  -2   9  12      251.88      289.74     58.70 o 
  -1   9  12       51.17       19.61     38.98 o 
   0   9  12     1097.63     1203.50     65.08 o 
   1   9  12     2166.86     2132.50     83.12 o 
   2   9  12      379.61      469.15     81.24 o 
   3   9  12      120.39      210.58     83.07 o 
  -3  10  12      113.26       18.32     57.20 o 
  -2  10  12        0.20      -19.33     50.13 o 
  -1  10  12       34.32       60.05    151.91 o 
   0  10  12       11.91       -2.89     40.82 o 
   1  10  12       11.30       51.72     43.23 o 
   2  10  12       51.81       73.37     61.96 o 
  -1  11  12      150.54      147.97     47.38 o 
   0  11  12      360.38      386.66    114.88 o 
  -6   1  13      395.24      345.27     52.64 o 
  -5   1  13      108.07       85.39     67.61 o 
  -4   1  13      193.29      215.50     44.53 o 
  -3   1  13      723.96      691.34     49.89 o 
  -2   1  13      475.36      406.69     42.39 o 
  -1   1  13     1031.11     1034.48     46.88 o 
   0   1  13     2179.92     2172.65     47.78 o 
   1   1  13      337.88      359.23     38.62 o 
   2   1  13        4.54      -37.71     56.69 o 
   3   1  13     1795.38     1949.80    105.02 o 
   4   1  13     1998.36     1964.70     77.54 o 
   5   1  13      551.05      586.05     57.94 o 
  -6   2  13       18.58       38.19     62.66 o 
  -5   2  13       30.47       -7.50     47.93 o 
  -4   2  13      209.68      224.61     50.56 o 
  -3   2  13      189.37       91.58     48.84 o 
  -2   2  13      872.74      869.27     70.80 o 
  -1   2  13      882.85      841.65     48.24 o 
   0   2  13      335.92      436.42     64.75 o 
   1   2  13       50.76       96.85     42.90 o 
   2   2  13     1150.40     1224.66     82.74 o 
   3   2  13      151.13      286.47     59.77 o 
   4   2  13      189.22      184.07     58.86 o 
   5   2  13        4.74       23.35     55.86 o 
  -6   3  13     1276.29     1295.73     99.24 o 
  -5   3  13      144.74       77.44     54.95 o 
  -4   3  13       32.36       17.89     45.95 o 
  -3   3  13      471.39      510.12     57.63 o 
  -2   3  13       18.34       62.45     45.58 o 
  -1   3  13       17.80      -13.11     30.35 o 
   0   3  13      300.50      390.49    128.59 o 
   1   3  13      151.48      127.88     36.61 o 
   2   3  13     3195.99     3007.54    120.07 o 
   3   3  13     1960.32     2051.78    111.99 o 
   4   3  13     1957.26     2078.66    116.27 o 
   5   3  13       56.02      122.86     70.37 o 
  -6   4  13        1.50       26.67     57.73 o 
  -5   4  13      423.25      391.87     65.82 o 
  -4   4  13      665.60      710.58     71.71 o 
  -3   4  13     1913.29     2015.74     95.28 o 
  -2   4  13      282.65      265.21     54.73 o 
  -1   4  13      107.11      113.66     34.89 o 
   0   4  13      158.23      187.78     46.25 o 
   1   4  13      153.59      166.85     38.61 o 
   3   4  13      195.28      224.02     61.54 o 
   4   4  13        6.14       23.35     61.64 o 
   5   4  13      798.21      650.70     96.83 o 
  -5   5  13      117.75      163.24     74.28 o 
  -4   5  13      788.08      790.27     76.91 o 
  -3   5  13       12.03      -31.12     49.59 o 
  -2   5  13     1241.92     1110.27     76.69 o 
  -1   5  13     2009.82     2170.21    143.40 o 
   0   5  13     1543.46     1609.85     93.32 o 
   1   5  13        1.52       36.20     37.03 o 
   2   5  13      258.86      272.12     63.09 o 
   3   5  13     2786.73     3084.71    133.84 o 
   4   5  13      460.52      437.12     79.80 o 
  -5   6  13       13.32       50.40     50.88 o 
  -4   6  13       13.13       53.56     49.59 o 
  -3   6  13       37.97      114.29     51.90 o 
  -2   6  13      466.84      439.21     58.97 o 
  -1   6  13      172.78      173.74     40.65 o 
   0   6  13      584.63      652.61     55.75 o 
   1   6  13      662.02      607.62     72.17 o 
   2   6  13     2104.18     2069.18    116.97 o 
   3   6  13      879.82      826.31     93.03 o 
   4   6  13       19.24       28.01     88.63 o 
  -5   7  13      151.71      216.69     75.35 o 
  -4   7  13      309.05      371.36     69.09 o 
  -3   7  13       65.50       20.73     46.43 o 
  -2   7  13      121.15       20.89     51.25 o 
  -1   7  13      536.60      599.91     89.17 o 
   0   7  13        5.28       54.38     64.78 o 
   1   7  13      391.73      426.15     46.43 o 
   2   7  13     1104.15     1042.73     92.28 o 
   3   7  13      703.07      752.41     88.96 o 
   4   7  13        8.63       15.53     75.94 o 
  -4   8  13      111.16      125.75     59.07 o 
  -3   8  13      427.06      434.55     64.91 o 
  -2   8  13      246.54      212.56     55.70 o 
  -1   8  13        4.07       -1.01     39.02 o 
   0   8  13      263.70      271.60     96.56 o 
   1   8  13     1474.27     1547.86     73.07 o 
   2   8  13      519.93      582.47     90.35 o 
   3   8  13      223.78      260.92     70.69 o 
  -3   9  13       41.83        0.32     53.02 o 
  -2   9  13       70.11       26.03     63.57 o 
  -1   9  13      281.63      324.57     87.38 o 
   0   9  13      236.48      232.06     43.38 o 
   1   9  13        1.60        0.13     35.89 o 
   2   9  13       82.60      114.29     65.77 o 
  -2  10  13      552.32      651.08     96.45 o 
  -1  10  13       15.06       12.91     54.73 o 
   0  10  13      307.72      307.80     49.69 o 
   1  10  13      931.51      975.58     68.52 o 
  -6   0  14     2499.62     2582.04    138.01 o 
  -5   0  14     2234.85     1879.97    117.18 o 
  -4   0  14      275.71      322.35     61.43 o 
  -3   0  14       30.84       81.24     67.16 o 
  -2   0  14     1225.88     1302.53     83.01 o 
  -1   0  14       10.73      -22.12     64.35 o 
   0   0  14     4856.79     4987.76    141.92 o 
   1   0  14     1176.64     1165.50     58.79 o 
   2   0  14        6.37       27.21     41.72 o 
   3   0  14     3181.79     3231.03    127.30 o 
   4   0  14     5920.10     5626.10    228.90 o 
   5   0  14     1301.89     1364.18    106.31 o 
  -6   1  14      355.17      393.26     79.24 o 
  -5   1  14       17.66       -4.54     38.40 o 
  -4   1  14     1128.84     1031.66     59.41 o 
  -3   1  14       16.97       20.17     39.14 o 
  -2   1  14     4146.79     3954.76    118.60 o 
  -1   1  14       38.69       49.14     24.61 o 
   0   1  14      167.82       61.84     36.33 o 
   1   1  14      352.09      409.11     32.08 o 
   2   1  14       30.18       44.22     32.30 o 
   3   1  14       11.75       59.89     32.26 o 
   4   1  14       58.07       44.57     59.93 o 
   5   1  14      134.18      146.43     45.15 o 
  -6   2  14       79.09      115.41     61.75 o 
  -5   2  14        3.87        8.09     51.31 o 
  -4   2  14      258.57      287.60     60.09 o 
  -3   2  14     2176.07     2177.58    100.47 o 
  -2   2  14       60.81       28.76     44.08 o 
  -1   2  14      924.75      964.82     51.77 o 
   0   2  14     5164.99     5401.75    143.24 o 
   1   2  14     4937.83     5019.90    368.57 o 
   2   2  14      547.72      524.42     69.09 o 
   3   2  14      380.74      421.86     70.43 o 
   4   2  14     2251.71     2172.82    117.23 o 
   5   2  14     1244.15     1291.82    105.51 o 
  -6   3  14      105.48      -37.97     70.85 o 
  -5   3  14      188.85      223.22     58.00 o 
  -4   3  14      303.15      252.73     58.11 o 
  -3   3  14        2.60      -18.96     38.56 o 
  -2   3  14       82.61      104.76     50.93 o 
  -1   3  14     1511.27     1599.81    128.43 o 
   0   3  14      723.53      271.48    489.98 o 
   1   3  14      175.03      160.06     39.07 o 
   2   3  14      943.19      918.59     78.78 o 
   3   3  14     2081.33     2026.77    111.34 o 
   4   3  14      146.33      112.95     61.91 o 
   5   3  14       40.18      165.22     68.02 o 
  -5   4  14      106.42        4.71     53.61 o 
  -4   4  14       80.87       79.21     54.04 o 
  -3   4  14      660.15      680.96     67.96 o 
  -2   4  14       82.43      144.39     45.79 o 
  -1   4  14     1719.13     1870.35    113.03 o 
   0   4  14      794.48      824.34     92.20 o 
   1   4  14     1572.51     1425.87     63.77 o 
   2   4  14       17.54       49.43     50.45 o 
   3   4  14     1362.70     1354.48    101.76 o 
   4   4  14      331.81      144.87     74.71 o 
  -5   5  14      236.96      173.47     63.84 o 
  -4   5  14      133.47      210.26     68.18 o 
  -3   5  14       58.75      114.66     53.50 o 
  -2   5  14     1951.90     1858.17     96.51 o 
  -1   5  14      928.56     1024.43     57.18 o 
   0   5  14      199.13      167.83     38.69 o 
   1   5  14      226.80      162.77     40.19 o 
   2   5  14     2557.63     2498.76    123.71 o 
   3   5  14      683.05      788.07     86.76 o 
   4   5  14       38.48       75.46     63.84 o 
  -5   6  14       38.25      133.78     56.29 o 
  -4   6  14      313.99      249.14     81.19 o 
  -3   6  14        8.82       71.12     44.83 o 
  -2   6  14       27.18       14.57     45.42 o 
  -1   6  14     1324.54     1347.75     64.50 o 
   0   6  14      724.88      696.50     54.49 o 
   1   6  14       21.85       -0.77     89.25 o 
   2   6  14      182.93      120.98     66.94 o 
   3   6  14      281.98      354.33     87.46 o 
   4   6  14      494.64      540.06     83.12 o 
  -4   7  14       61.34       54.36     50.13 o 
  -3   7  14       20.64       51.68     67.53 o 
  -2   7  14      345.41      360.27     62.18 o 
  -1   7  14      407.75      422.10     49.61 o 
   0   7  14       72.46       96.72     47.56 o 
   1   7  14      352.19      390.06     83.04 o 
   2   7  14     1155.67     1330.60    109.09 o 
   3   7  14      592.74      622.75     87.46 o 
  -4   8  14      246.35      266.65     64.86 o 
  -3   8  14       12.38       17.03     47.88 o 
  -2   8  14       61.00       24.53     61.21 o 
  -1   8  14      226.37      219.26     46.41 o 
   0   8  14      503.19      566.21     53.96 o 
   1   8  14       10.54       21.00     59.21 o 
   2   8  14       16.97       72.46     58.22 o 
   3   8  14        6.39      -44.18     68.07 o 
  -3   9  14      444.97      431.71     91.10 o 
  -2   9  14      848.57      931.28     87.56 o 
  -1   9  14      153.68      146.47     46.21 o 
   0   9  14        3.05       10.35     48.05 o 
   1   9  14      983.83      874.29     64.91 o 
   2   9  14      705.33      870.87     95.81 o 
  -6   1  15      416.78      484.24    102.37 o 
  -5   1  15       52.04      -14.62     48.60 o 
  -4   1  15      612.76      741.57    111.37 o 
  -3   1  15     4719.27     4704.71    116.42 o 
  -2   1  15     2562.89     2549.43    123.98 o 
  -1   1  15       65.98      122.78     42.14 o 
   0   1  15     4497.85     4452.72    109.78 o 
   1   1  15     7395.37     7121.27    249.68 o 
   2   1  15     2726.88     2694.03    112.17 o 
   3   1  15      217.66      155.06     48.72 o 
   4   1  15     1669.93     1666.08    240.55 o 
  -5   2  15      185.31      263.17     81.14 o 
  -4   2  15      867.68      756.64     78.08 o 
  -3   2  15      293.73      200.78     56.23 o 
  -2   2  15     1559.42     1518.52    134.69 o 
  -1   2  15     2048.81     2072.55    112.39 o 
   0   2  15     1820.54     1838.27     69.70 o 
   1   2  15       76.76       72.12     39.82 o 
   2   2  15      169.14      214.97     57.04 o 
   3   2  15     1033.13     1152.90    114.98 o 
   4   2  15      120.21      136.46     60.46 o 
  -5   3  15      334.25      406.65     72.84 o 
  -4   3  15      227.51      253.48     58.00 o 
  -3   3  15      931.78      965.88     80.60 o 
  -2   3  15      488.07      479.54     62.87 o 
  -1   3  15        4.46        5.40     33.11 o 
   0   3  15     1399.39     1566.06     70.69 o 
   1   3  15     2898.83     3130.75     88.42 o 
   2   3  15      945.96     1109.62     85.58 o 
   3   3  15      753.66      822.03     95.12 o 
   4   3  15      792.80      819.14     94.53 o 
  -5   4  15       63.07       68.71     57.41 o 
  -4   4  15      459.28      448.21     67.80 o 
  -3   4  15      329.83      344.15     57.09 o 
  -2   4  15      502.90      531.65     66.30 o 
  -1   4  15      370.23      479.69     61.70 o 
   0   4  15      549.00      559.13     56.85 o 
   1   4  15        0.14        6.37     34.89 o 
   2   4  15     2403.84     2546.05    122.59 o 
   3   4  15      937.58      973.16     96.13 o 
   4   4  15      448.75      404.61     87.08 o 
  -5   5  15      130.56      152.47     75.46 o 
  -4   5  15      695.02      821.55     80.66 o 
  -3   5  15      572.46      537.59     68.61 o 
  -2   5  15     1032.38      922.61     80.82 o 
  -1   5  15        1.02       17.90     33.78 o 
   0   5  15      579.36      592.08     88.53 o 
   1   5  15      988.30      931.54    130.89 o 
   2   5  15      840.83      769.33     92.71 o 
   3   5  15      148.15      167.47     75.78 o 
   4   5  15       15.89        1.45     63.04 o 
  -4   6  15      322.99      413.29     68.82 o 
  -3   6  15       73.16       96.56     50.82 o 
  -2   6  15      563.08      508.35     68.55 o 
  -1   6  15     3756.98     4037.31    271.37 o 
   0   6  15     1093.87     1169.53    163.83 o 
   1   6  15       34.67      -38.32     38.32 o 
   2   6  15      154.74       70.75     61.00 o 
   3   6  15     1330.04     1483.50    112.74 o 
  -4   7  15        8.89      -37.70     60.89 o 
  -3   7  15       29.23       41.08     55.97 o 
  -2   7  15       87.84       35.61     50.02 o 
  -1   7  15      125.99      105.49     40.12 o 
   0   7  15      205.13      192.66     69.76 o 
   1   7  15        6.04      -24.26     49.33 o 
   2   7  15        1.72      172.29     64.70 o 
   3   7  15        0.46      -95.81     95.81 o 
  -3   8  15       78.23       33.58     74.92 o 
  -2   8  15      352.97      275.71     65.45 o 
  -1   8  15      671.30      773.13     61.65 o 
   0   8  15       75.89       17.04     54.79 o 
   1   8  15       29.70       67.96     91.34 o 
   2   8  15      564.15      556.82     96.35 o 
  -2   9  15        6.09       58.91     61.64 o 
  -1   9  15        2.65       68.19     41.48 o 
   0   9  15       57.35       18.76     42.92 o 
  -5   0  16     1221.21     1244.59    107.00 o 
  -4   0  16        8.74       42.52     63.46 o 
  -3   0  16     4392.80     4274.94    159.33 o 
  -2   0  16     3191.16     3261.82    156.01 o 
  -1   0  16     1698.74     1754.22     74.02 o 
   0   0  16     1487.98     1551.62    106.68 o 
   1   0  16     3160.53     3223.44    155.10 o 
   2   0  16     1311.20     1145.51    104.27 o 
   3   0  16      164.28      187.07     64.11 o 
   4   0  16     1556.45     1844.36    122.27 o 
  -5   1  16        3.70       31.07     43.19 o 
  -4   1  16       83.34       64.76     41.18 o 
  -3   1  16       53.36       92.39     54.47 o 
  -2   1  16        0.08      -54.01     58.32 o 
  -1   1  16        2.39        8.54     24.73 o 
   0   1  16       13.89       47.15     25.50 o 
   1   1  16       27.16       -2.48     25.47 o 
   2   1  16      168.19      230.10     47.74 o 
   3   1  16      717.11      732.78     92.17 o 
   4   1  16        5.10      -25.01     43.82 o 
  -5   2  16      295.01      212.62     67.59 o 
  -4   2  16      557.09      614.66     70.91 o 
  -3   2  16     2648.36     2724.60    118.57 o 
  -2   2  16     8343.12     8135.51    328.19 o 
  -1   2  16     1802.38     1803.17    135.39 o 
   0   2  16      182.90      275.41     41.73 o 
   1   2  16     2230.39     2185.99     80.94 o 
   2   2  16     2360.65     2340.39    117.23 o 
   3   2  16      443.96      609.09     76.26 o 
   4   2  16       40.43      -12.00     60.52 o 
  -5   3  16      923.71      983.66     93.94 o 
  -4   3  16     2000.56     2013.65    119.43 o 
  -3   3  16      334.59      304.63     65.77 o 
  -2   3  16       16.67       13.92     47.56 o 
  -1   3  16     2454.86     2411.56    185.12 o 
   0   3  16     2147.21     2127.61    114.40 o 
   1   3  16      140.74      127.48     40.36 o 
   2   3  16       72.16       92.12     54.04 o 
   3   3  16       22.47      -45.90     64.86 o 
   4   3  16      105.40      227.13     70.16 o 
  -5   4  16      243.58      312.66     86.28 o 
  -4   4  16        7.68        5.41     56.39 o 
  -3   4  16      849.29      644.54     80.28 o 
  -2   4  16      615.51      620.12     74.01 o 
  -1   4  16      109.74      184.40     48.36 o 
   0   4  16        4.17       45.57     38.13 o 
   1   4  16     1266.66     1405.15     71.63 o 
   2   4  16     1404.17     1548.68    145.56 o 
   3   4  16       93.88      233.61     70.32 o 
  -4   5  16      771.67      786.20     85.53 o 
  -3   5  16      324.71      345.27     63.84 o 
  -2   5  16      667.15      561.43     76.21 o 
  -1   5  16     2587.31     2846.89    331.48 o 
   0   5  16      998.07     1089.15     68.88 o 
   1   5  16       96.94       56.84     74.55 o 
   2   5  16      262.37      235.11     73.80 o 
   3   5  16      405.95      431.12     78.19 o 
  -4   6  16       22.61       14.83     55.06 o 
  -3   6  16      133.54      161.63     55.64 o 
  -2   6  16       93.43       92.33     66.14 o 
  -1   6  16      414.50      456.66     54.00 o 
   0   6  16       18.86       35.05     37.29 o 
   1   6  16       70.03       81.58     40.16 o 
   2   6  16      362.46      394.87     82.15 o 
   3   6  16      357.57      469.79     87.03 o 
  -3   7  16      248.59      270.62     79.10 o 
  -2   7  16      125.42      187.02     61.00 o 
  -1   7  16      413.28      392.08     67.83 o 
   0   7  16     1088.65     1120.39    132.74 o 
   1   7  16      169.70      116.81     46.20 o 
   2   7  16       21.51      -26.03     69.94 o 
  -2   8  16      308.91      294.08     70.48 o 
  -1   8  16      424.08      463.79     57.17 o 
   0   8  16      203.81      168.12     48.65 o 
   1   8  16        8.13      -17.93     41.86 o 
  -5   1  17     1637.21     1654.04     82.76 o 
  -4   1  17      309.93      213.19     46.78 o 
  -3   1  17     1489.57     1448.85     71.66 o 
  -2   1  17     1638.12     1684.91     71.72 o 
  -1   1  17     3153.35     3247.85    111.32 o 
   0   1  17      116.14      120.39     42.55 o 
   1   1  17      600.48      566.52     38.21 o 
   2   1  17      165.40      153.16     42.77 o 
   3   1  17      133.08      118.83    124.36 o 
  -5   2  17      156.57      154.94     69.14 o 
  -4   2  17     1184.22     1249.35     96.45 o 
  -3   2  17       72.34       67.59     54.79 o 
  -2   2  17      327.09      293.00     63.79 o 
  -1   2  17        3.35       15.94     43.29 o 
   0   2  17      744.32      750.87     55.70 o 
   1   2  17        1.00       55.14     40.17 o 
   2   2  17      410.71      319.14     86.22 o 
   3   2  17       65.45       38.88     79.96 o 
  -4   3  17       47.11       -7.02     56.02 o 
  -3   3  17       27.05       24.31     48.74 o 
  -2   3  17     3020.54     2907.17    144.44 o 
  -1   3  17      544.40      523.65     52.21 o 
   0   3  17      334.54      316.41    103.68 o 
   1   3  17       92.48      157.96     50.75 o 
   2   3  17     1179.48     1327.33    123.82 o 
   3   3  17       19.82       57.68     57.41 o 
  -4   4  17      447.95      486.88     78.83 o 
  -3   4  17      151.22       95.33     53.34 o 
  -2   4  17        1.14      -30.74     46.91 o 
  -1   4  17      569.32      608.26     56.48 o 
   0   4  17      339.58      329.96     48.25 o 
   1   4  17        0.99       -7.38     38.09 o 
   2   4  17       84.64      117.34     70.64 o 
   3   4  17      854.25      918.11    106.20 o 
  -4   5  17      343.97      410.77     97.26 o 
  -3   5  17       34.12       42.90     49.86 o 
  -2   5  17     1406.24     1589.38    101.54 o 
  -1   5  17     3109.07     3038.01    262.05 o 
   0   5  17     1201.59     1280.47     72.20 o 
   1   5  17      228.84      165.95     61.46 o 
   2   5  17      244.50      253.16     72.51 o 
  -3   6  17     1921.60     2073.52    118.36 o 
  -2   6  17      485.84      581.24     73.26 o 
  -1   6  17      306.50      280.49     49.08 o 
   0   6  17      744.72      838.09     77.58 o 
   1   6  17      697.87      731.40     59.63 o 
   2   6  17      152.39       96.56     64.80 o 
  -2   7  17        5.12       77.39     62.61 o 
  -1   7  17      122.74      178.07     44.86 o 
   0   7  17      149.28      303.19     70.08 o 
   1   7  17        1.47       -9.76     40.51 o 
  -4   0  18      180.78      332.10     76.75 o 
  -3   0  18        2.40       57.79     55.64 o 
  -2   0  18     1056.17     1107.05     91.21 o 
  -1   0  18      211.52      252.39     45.17 o 
   0   0  18        9.15       59.75     43.38 o 
   1   0  18      101.41      137.05     43.32 o 
   2   0  18       70.12       90.56     61.21 o 
   3   0  18      243.89      274.31     71.76 o 
  -4   1  18        2.93       54.62     46.86 o 
  -3   1  18        0.11       61.66     38.55 o 
  -2   1  18      229.60      165.89     45.74 o 
  -1   1  18       75.32       40.98     28.84 o 
   0   1  18       76.11       46.39     28.79 o 
   1   1  18        6.86      -35.71     35.71 o 
   2   1  18       96.83       98.49     40.60 o 
   3   1  18        2.09       43.33     45.62 o 
  -4   2  18     1241.25     1219.90    105.77 o 
  -3   2  18       15.86       49.81     51.04 o 
  -2   2  18      137.06      122.91     54.04 o 
  -1   2  18      983.30     1093.59    107.78 o 
   0   2  18      854.55      840.03     62.72 o 
   1   2  18       61.01       89.40     38.40 o 
   2   2  18        4.07       94.31     52.81 o 
   3   2  18       37.68      132.98     74.92 o 
  -4   3  18      554.98      493.09     79.48 o 
  -3   3  18      359.64      363.48     68.93 o 
  -2   3  18        1.96       98.76     71.71 o 
  -1   3  18        0.02       70.03     41.71 o 
   0   3  18        0.74      -25.12     80.57 o 
   1   3  18        7.85       52.08     41.52 o 
   2   3  18       41.96       71.07     57.95 o 
  -3   4  18      399.40      468.45     70.21 o 
  -2   4  18       58.24       96.72     58.86 o 
  -1   4  18      275.44      278.34     90.80 o 
   0   4  18      397.06      427.88     53.14 o 
   1   4  18       56.66      -35.58     52.75 o 
   2   4  18      310.02      568.28     79.21 o 
  -3   5  18      301.93      271.26     66.41 o 
  -2   5  18       13.98       10.87     58.59 o 
  -1   5  18       90.85      115.13     77.63 o 
   0   5  18        4.03       -2.54     46.30 o 
   1   5  18       19.59      -55.32     55.32 o 
  -2   6  18        2.40       35.03     53.82 o 
  -1   6  18     1160.75     1238.30    187.23 o 
   0   6  18      595.96      567.07     63.83 o 
   1   6  18       46.35       17.49     59.34 o 
  -3   1  19      640.72      570.43     62.07 o 
  -2   1  19       99.07       62.39     45.58 o 
  -1   1  19       20.46       36.52     34.11 o 
   0   1  19       32.82       88.22     37.33 o 
   1   1  19        5.18       51.15     29.78 o 
   2   1  19        8.44      -61.99     61.99 o 
  -3   2  19       44.82       97.15     58.91 o 
  -2   2  19      145.31      143.26     55.75 o 
  -1   2  19      121.67       79.35     85.23 o 
   0   2  19      112.74       82.93     44.61 o 
   1   2  19      156.91      152.64     57.63 o 
   2   2  19      178.41      287.49     71.44 o 
  -3   3  19      115.52      118.09     55.32 o 
  -2   3  19       84.54       96.94     54.84 o 
  -1   3  19      418.25      447.14     53.72 o 
   0   3  19        4.07       21.38     65.66 o 
   1   3  19        1.34      -45.96     45.96 o 
  -2   4  19       22.14       18.21     67.21 o 
  -1   4  19       71.48       94.09     49.05 o 
   0   4  19       60.08       19.71     44.52 o 
   1   4  19        6.87       17.05     57.73 o 
  -1   5  19        9.25       31.01     40.40 o 
   0   5  19      809.93      794.95     65.05 o 
  -2   0  20       35.12      -25.33     48.15 o 
  -1   0  20        3.58      -45.00     45.00 o 
   0   0  20      319.77      313.66     51.94 o 
   1   0  20       55.99       46.48     44.69 o 
  -2   1  20       41.36        0.94     76.50 o 
  -1   1  20        3.03        5.08     32.67 o 
   0   1  20       38.06       99.65     33.10 o 
   1   1  20      168.37      204.98     35.48 o 
  -2   2  20      322.33      394.76     76.85 o 
  -1   2  20       90.53       88.39     40.81 o 
   0   2  20       16.86       44.88     45.52 o 
  -1   3  20      130.85      190.81     53.76 o 
   0   3  20      160.70      182.36    123.58 o 
                                                 
